# Supplementary material for: Childhood Asthma Biomarkers Derived from Plasma and Saliva Exosomal miRNAs
Source: Int J Mol Sci. 2025 Jul 22;26(15):7043. doi: 10.3390/ijms26157043 (PMC12345866; doi:10.3390/ijms26157043)
Supplement: Supplementary file 1 [file ijms-26-07043-s001.zip]

Archive with 9 entries (9 files):
- Comparsion of KEGG in lncRNA.xlsx
- Table S1 KEGG-plasma miRNAs-all-table.xlsx
- Table S2 KEGG-saliva-miRNAs-all-table.xlsx
- Table S3 KEGG-plasma specific-miRNAs.xlsx
- Table S4 KEGG saliva specific miRNAs.xlsx
- Table S5 lncRNA_PL_table.xlsx
- Table S6 lncRNA_Saliva-table.xlsx
- Table S7 PL_LnRNA-pathways-table.xlsx
- Table S8 NCPATH_Saliva-pathways-table.xlsx
