# Supplementary material for: Childhood Asthma Biomarkers Derived from Plasma and Saliva Exosomal miRNAs
Source: Int J Mol Sci. 2025 Jul 22;26(15):7043. doi: 10.3390/ijms26157043 (PMC12345866; doi:10.3390/ijms26157043)
Supplement: Supplementary file 1 [file ijms-26-07043-s001.zip › Comparsion of KEGG in lncRNA.xlsx]

## Sheet: Sheet1
68 common elements in "KEGG Plasma" and "lncRNA KEGG Saliva":								14 elements included exclusively in "KEGG Saliva":
hsa04110								hsa04015
hsa05225								hsa04540
hsa04550								hsa04657
hsa04218								hsa04360
hsa05212								hsa04380
hsa04150								hsa04662
hsa04152								hsa04659
hsa05220								hsa04714
hsa04933								hsa04064
hsa04068								hsa05144
hsa04919								hsa04930
hsa01522								hsa04622
hsa04931								hsa05142
hsa05215								hsa04062
hsa04012
hsa04722
hsa01524
hsa05219
hsa04910
hsa04390
hsa05210
hsa05226
hsa04520
hsa05222
hsa01521
hsa05213
hsa05165
hsa05214
hsa05167
hsa05418
hsa04211
hsa04510
hsa04917
hsa04915
hsa04066
hsa04071
hsa04922
hsa04668
hsa05223
hsa04151
hsa04934
hsa04926
hsa04010
hsa04115
hsa05216
hsa04530
hsa04666
hsa04928
hsa05221
hsa04664
hsa05211
hsa05224
hsa04210
hsa04912
hsa04625
hsa04216
hsa01523
hsa05217
hsa04620
hsa04921
hsa04750
hsa04660
hsa05166
hsa04920
hsa04810
hsa04371
hsa04370
hsa04014
