# Supplementary material for: Childhood Asthma Biomarkers Derived from Plasma and Saliva Exosomal miRNAs
Source: Int J Mol Sci. 2025 Jul 22;26(15):7043. doi: 10.3390/ijms26157043 (PMC12345866; doi:10.3390/ijms26157043)
Supplement: Supplementary file 1 [file ijms-26-07043-s001.zip › Table S1 KEGG-plasma miRNAs-all-table.xlsx]

## Sheet: Sheet2
Table S1: List of KEGG pathways that were identified in plasma miRNAs.
	#	KEGG pathway	KEGG IDs	p-value	#genes	Out of 27 miRNAs
1	1	Fatty acid biosynthesis	hsa00061	5.44009e-15	2	1
2	25	Porphyrin and chlorophyll metabolism	hsa00860	0.00278312	10	2
3	35	Ascorbate and aldarate metabolism	hsa00053	0.020501	7	2
4	10	Steroid hormone biosynthesis	hsa00140	2.52792e-05	8	3
5	14	Melanoma	hsa05218	0.000120078	19	3
6	22	Pathways in cancer	hsa05200	0.00156759	43	3
7	28	Non-small cell lung cancer	hsa05223	0.00298824	11	3
8	31	Dopaminergic synapse	hsa04728	0.0133339	15	3
9	9	Valine, leucine and isoleucine biosynthesis	hsa00290	1.36945e-05	2	4
10	13	Neurotrophin signaling pathway	hsa04722	0.000103852	32	4
11	19	Wnt signaling pathway	hsa04310	0.000917972	37	4
12	23	Lysine degradation	hsa00310	0.00175177	11	4
13	24	Insulin signaling pathway	hsa04910	0.00239519	22	4
14	30	TGF-beta signaling pathway	hsa04350	0.00764489	12	4
15	33	Tight junction	hsa04530	0.0167852	26	4
16	34	Endocytosis	hsa04144	0.018196	36	4
17	39	Cell adhesion molecules (CAMs)	hsa04514	0.0458941	18	4
18	6	p53 signaling pathway	hsa04115	4.72692e-07	22	5
19	16	Long-term potentiation	hsa04720	0.000203985	13	5
20	17	Fatty acid metabolism	hsa00071	0.000240008	5	5
21	18	Glioma (hsa05214)	hsa05214	0.000913409	20	5
22	38	Inositol phosphate metabolism	hsa00562	0.0419156	15	5
23	4	PI3K-Akt signaling pathway	hsa04151	7.20113e-09	73	6
24	5	Prostate cancer	hsa05215	1.52191e-08	29	6
25	11	ErbB signaling pathway	hsa04012	3.82722e-05	13	6
26	12	Regulation of actin cytoskeleton	hsa04810	7.14635e-05	40	6
27	20	Endometrial cancer	hsa05213	0.00103603	18	6
28	21	Phosphatidylinositol signaling system	hsa04070	0.00115241	17	6
29	27	Bacterial invasion of epithelial cells	hsa05100	0.00298326	14	6
30	36	Cell cycle	hsa04110	0.0331834	26	6
31	3	Focal adhesion	hsa04510	9.65984e-10	53	7
32	8	Ubiquitin mediated proteolysis	hsa04120	1.99904e-06	40	7
33	15	Small cell lung cancer	hsa05222	0.000138626	20	7
34	7	MAPK signaling pathway	hsa04010	8.67399e-07	74	8
35	2	mTOR signaling pathway	hsa04150	9.85317e-11	25	9
