# Supplementary material for: Childhood Asthma Biomarkers Derived from Plasma and Saliva Exosomal miRNAs
Source: Int J Mol Sci. 2025 Jul 22;26(15):7043. doi: 10.3390/ijms26157043 (PMC12345866; doi:10.3390/ijms26157043)
Supplement: Supplementary file 1 [file ijms-26-07043-s001.zip › Table S2 KEGG-saliva-miRNAs-all-table.xlsx]

## Sheet: Significant
Table S2: List of KEGG pathways that were identified in saliva miRNAs.
#	KEGG pathway	KEGG IDs	p-value	#genes	Out of 40 miRNAs
1	PI3K-Akt signaling pathway	hsa04151	3.4e-51	174	31
2	MAPK signaling pathway	hsa04010	2.22e-36	133	32
3	Regulation of actin cytoskeleton	hsa04810	4.36e-36	117	29
4	Focal adhesion	hsa04510	3.93e-30	103	32
5	Pathways in cancer	hsa05200	2.09e-29	168	31
6	Axon guidance	hsa04360	3.61e-25	74	29
7	Wnt signaling pathway	hsa04310	1.10461e-24	83	31
8	Ubiquitin mediated proteolysis	hsa04120	2.09187e-24	79	30
9	Glutamatergic synapse	hsa04724	2.40439e-21	65	30
10	Dopaminergic synapse	hsa04728	2.40439e-21	70	31
11	Insulin signaling pathway	hsa04910	4.01707e-21	71	31
12	Endocytosis	hsa04144	2.21421e-20	103	32
13	Neurotrophin signaling pathway	hsa04722	2.68376e-20	66	33
14	Osteoclast differentiation	hsa04380	1.03601e-18	66	29
15	ErbB signaling pathway	hsa04012	2.07819e-18	56	29
16	Prostate cancer	hsa05215	3.89623e-18	59	30
17	Calcium signaling pathway	hsa04020	5.44004e-18	89	29
18	T cell receptor signaling pathway	hsa04660	1.38715e-17	58	29
19	Melanogenesis	hsa04916	5.27406e-17	54	30
20	TGF-beta signaling pathway	hsa04350	3.85098e-16	44	29
21	Gap junction	hsa04540	3.85098e-16	49	31
22	Fc gamma R-mediated phagocytosis	hsa04666	2.10189e-15	51	27
23	mRNA surveillance pathway	hsa03015	2.73169e-15	48	26
24	GnRH signaling pathway	hsa04912	2.73169e-15	50	30
25	Renal cell carcinoma	hsa05211	5.27339e-15	42	26
26	Gastric acid secretion	hsa04971	2.05344e-14	47	30
27	Pancreatic cance	hsa05212	8.02395e-14	40	31
28	Small cell lung cancer	hsa05222	1.5598e-13	44	28
29	B cell receptor signaling pathway	hsa04662	2.06739e-13	43	29
30	Chronic myeloid leukemia	hsa05220	2.06739e-13	42	30
31	Hepatitis B	hsa05161	3.39498e-13	74	32
32	Long-term potentiation	hsa04720	7.89244e-13	42	29
33	p53 signaling pathway	hsa04115	1.54554e-12	40	27
34	Colorectal cancer	hsa05210	2.13214e-12	36	26
35	Phosphatidylinositol signaling system	hsa04070	5.47554e-12	47	28
36	Melanoma	hsa05218	5.78645e-12	38	28
37	Bacterial invasion of epithelial cells	hsa05100	6.45634e-12	38	27
38	Cholinergic synapse	hsa04725	6.76249e-12	61	30
39	Chemokine signaling pathway	hsa04062	6.76249e-12	87	31
40	Dilated cardiomyopathy	hsa05414	1.57824e-11	45	24
41	Fc epsilon RI signaling pathway	hsa04664	2.0793e-11	37	24
42	Measles	hsa05162	2.27259e-11	69	27
43	Adherens junction	hsa04520	2.71838e-11	43	29
44	mTOR signaling pathway	hsa04150	3.92254e-11	35	23
45	Salivary secretion	hsa04970	5.24078e-11	44	28
46	Non-small cell lung cancer	hsa05223	7.59973e-11	30	26
47	Endometrial cancer	hsa05213	1.03672e-10	33	27
48	Acute myeloid leukemia	hsa05221	1.03672e-10	33	27
49	RNA transport	hsa03013	2.0766e-10	72	32
50	Protein processing in endoplasmic reticulum	hsa04141	2.66203e-10	83	29
51	Long-term depression	hsa04730	8.77457e-10	37	26
52	Retrograde endocannabinoid signaling	hsa04723	9.74483e-10	57	30
53	VEGF signaling pathway	hsa04370	5.65545e-09	33	29
54	Hedgehog signaling pathway	hsa04340	1.30941e-08	27	23
55	Shigellosis	hsa05131	3.01306e-08	31	27
56	Inositol phosphate metabolism	hsa00562	3.32694e-08	33	25
57	Transcriptional misregulation in cancer	hsa05202	3.45108e-08	89	31
58	HIF-1 signaling pathway	hsa04066	1.53851e-07	52	28
59	RNA degradation	hsa03018	3.50117e-07	36	24
60	Glioma (hsa05214)	hsa05214	3.61724e-07	39	30
61	Vascular smooth muscle contraction	hsa04270	4.538e-07	57	30
62	Aldosterone-regulated sodium reabsorption	hsa04960	5.69912e-07	22	20
63	Thyroid cancer	hsa05216	3.33554e-06	17	18
64	Notch signaling pathway	hsa04330	4.03028e-06	23	21
65	Circadian rhythm	hsa04710	4.61973e-06	17	21
66	Epstein-Barr virus infection	hsa05169	4.68312e-06	92	31
67	Type II diabetes mellitus	hsa04930	5.98441e-06	24	22
68	Fatty acid biosynthesis	hsa00061	1.53259e-05	4	5
69	Dorso-ventral axis formation	hsa04320	3.71492e-05	16	18
70	Jak-STAT signaling pathway	hsa04630	4.4491e-05	66	28
71	Tight junction	hsa04530	5.19471e-05	64	29
72	Chagas disease (American trypanosomiasis)	hsa05142	5.2529e-05	47	30
73	HTLV-I infection	hsa05166	8.27105e-05	110	31
74	Bladder cancer	hsa05219	9.34938e-05	21	17
75	Pancreatic secretion	hsa04972	0.000124343	43	26
76	Apoptosis	hsa04210	0.00022254	44	28
77	Protein export	hsa03060	0.00028544	13	13
78	Prion diseases	hsa05020	0.000324424	14	16
79	Hypertrophic cardiomyopathy (HCM	hsa05410	0.000395263	37	23
80	Viral myocarditis	hsa05416	0.000514459	31	23
81	Mineral absorption	hsa04978	0.000569792	25	19
82	Sphingolipid metabolism	hsa00600	0.000638716	24	20
83	Arrhythmogenic right ventricular cardiomyopathy (ARVC)	hsa05412	0.00156866	40	23
84	Influenza A	hsa05164	0.00177065	72	31
85	Oocyte meiosis	hsa04114	0.00181123	58	29
86	Endocrine	hsa04961	0.00190388	27	24
87	Epithelial cell signaling in Helicobacter pylori infection	hsa05120	0.00235631	30	24
88	ABC transporters	hsa02010	0.00237095	20	20
89	Hepatitis C	hsa05160	0.00237095	55	29
90	Basal cell carcinoma	hsa05217	0.0024729	25	22
91	Amyotrophic lateral sclerosis (ALS)	hsa05014	0.00309994	25	26
92	GABAergic synapse	hsa04727	0.00396805	45	28
93	Protein digestion and absorption	hsa04974	0.00406168	37	23
94	Lysine degradation	hsa00310	0.00419664	25	25
95	Glycosaminoglycan biosynthesis	hsa00534	0.0047431	15	19
96	Cocaine addiction	hsa05030	0.00744051	26	21
97	Type I diabetes mellitus	hsa04940	0.00807402	19	19
98	Progesterone-mediated oocyte maturation	hsa04914	0.0124867	36	27
99	Amoebiasis	hsa05146	0.0191887	45	28
100	Serotonergic synapse	hsa04726	0.0193466	48	29
101	Butanoate metabolism	hsa00650	0.0220304	13	12
102	Taurine and hypotaurine metabolism	hsa00430	0.0230139	5	7
103	Cell cycle	hsa04110	0.031376	56	26
104	Toll-like receptor signaling pathway	hsa04620	0.0314222	44	29
105	Biotin metabolism	hsa00780	0.0317472	2	3
106	Riboflavin metabolism	hsa00740	0.0317472	6	7
107	Salmonella infection	hsa05132	0.0387208	35	28
