# Supplementary material for: Childhood Asthma Biomarkers Derived from Plasma and Saliva Exosomal miRNAs
Source: Int J Mol Sci. 2025 Jul 22;26(15):7043. doi: 10.3390/ijms26157043 (PMC12345866; doi:10.3390/ijms26157043)
Supplement: Supplementary file 1 [file ijms-26-07043-s001.zip › Table S3 KEGG-plasma specific-miRNAs.xlsx]

## Sheet: KEGG
Table S3: KEGG pathways specific to plasma miRNAs identified by Venn diagram analysis.
#	KEGG pathway	KEGG IDs	p-value	#genes	#miRNAs
1	mTOR signaling pathway	hsa04150	1.4e-14	24	12
2	MAPK signaling pathway	hsa04010	4.04e-07	62	14
3	Focal adhesion	hsa04510	4.12e-07	50	15
4	ErbB signaling pathway	hsa04012	5.72e-07	25	11
5	Ubiquitin mediated proteolysis	hsa04120	9.6e-07	37	14
6	Neurotrophin signaling pathway	hsa04722	9.61e-07	33	14
7	Regulation of actin cytoskeleton	hsa04810	1.92e-06	50	14
8	GnRH signaling pathway	hsa04912	1.03e-05	25	12
9	Non-small cell lung cancer	hsa05223	1.41e-05	17	11
10	Gastric acid secretion	hsa04971	1.64e-05	22	12
11	Tight junction (hsa04530)	hsa04530	1.64e-05	35	13
12	Chronic myeloid leukemia	hsa05220	6e-05	21	12
13	PI3K-Akt signaling pathway	hsa04151	8.49e-05	70	15
14	Lysine degradation	hsa00310	6e-05	14	9
15	Long-term depression	hsa04730	0.000263126	20	12
16	Arrhythmogenic right ventricular cardiomyopathy (ARVC)	hsa05412	0.000263126	21	13
17	Bacterial invasion of epithelial cells	hsa05100	0.000266803	19	13
18	Fc gamma R-mediated phagocytosis	hsa04666	0.00029319	24	13
19	Glioma	hsa05214	0.000366675	20	13
20	Aldosterone-regulated sodium reabsorption	hsa04960	0.000402478	12	10
21	Inositol phosphate metabolism	hsa00562	0.000402478	17	11
22	HIF-1 signaling pathway	hsa04066	0.000671496	27	11
23	Phosphatidylinositol signaling system	hsa04070	0.000671496	23	13
24	Endocytosis	hsa04144	0.000671496	43	13
25	Wnt signaling pathway	hsa04310	0.000671496	36	14
26	Long-term potentiation	hsa04720	0.00094763	18	13
27	Insulin signaling pathway	hsa04910	0.00094763	31	15
28	Valine, leucine and isoleucine degradation	hsa00280	0.00117427	12	10
29	Small cell lung cancer	hsa05222	0.00117427	21	12
30	Dilated cardiomyopathy	hsa05414	0.00117427	22	12
31	Endometrial cancer	hsa05213	0.00117427	15	14
32	p53 signaling pathway	hsa04115	0.00133125	18	11
33	Prostate cancer	hsa05215	0.00133125	21	12
34	Cell adhesion molecules (CAMs)	hsa04514	0.0025546	41	14
35	Hypertrophic cardiomyopathy (HCM)	hsa05410	0.00293687	20	11
36	Melanoma	hsa05218	0.00333238	18	10
37	Circadian rhythm	hsa04710	0.00341917	9	8
38	Endocrine and other factor-regulated calcium reabsorption	hsa04961	0.00410147	14	9
39	Porphyrin and chlorophyll metabolism	hsa00860	0.00455878	12	4
40	Pancreatic cancer	hsa05212	0.00553462	17	12
41	HTLV-I infection	hsa05166	0.00634259	52	14
42	Ascorbate and aldarate metabolism	hsa00053	0.00721414	8	3
43	VEGF signaling pathway	hsa04370	0.00721414	16	9
44	Retrograde endocannabinoid signaling	hsa04723	0.00721414	27	12
45	Type II diabetes mellitus	hsa04930	0.0120558	13	8
46	Dopaminergic synapse	hsa04728	0.0124845	29	14
47	Pathways in cancer	hsa05200	0.0130787	67	15
48	Nucleotide excision repair	hsa03420	0.0158535	12	9
49	TGF-beta signaling pathway	hsa04350	0.0158535	20	14
50	Hedgehog signaling pathway	hsa04340	0.0180835	12	8
51	Transcriptional misregulation in cancer	hsa05202	0.0180835	38	14
52	Fc epsilon RI signaling pathway	hsa04664	0.0322042	16	9
53	Pentose and glucuronate interconversions	hsa00040	0.0367024	9	5
54	Measles	hsa05162	0.0437176	29	14
55	Starch and sucrose metabolism	hsa00500	0.0440926	14	7
