# Supplementary material for: Childhood Asthma Biomarkers Derived from Plasma and Saliva Exosomal miRNAs
Source: Int J Mol Sci. 2025 Jul 22;26(15):7043. doi: 10.3390/ijms26157043 (PMC12345866; doi:10.3390/ijms26157043)
Supplement: Supplementary file 1 [file ijms-26-07043-s001.zip › Table S4 KEGG saliva specific miRNAs.xlsx]

## Sheet: Common KEGG
Table S4: KEGG pathways specific to saliva miRNAs identified by Venn diagram analysis.
#	KEGG pathway	KEGG IDs	p-value	#genes	#miRNAs
1	Ubiquitin mediated proteolysis	hsa04120	1.49857e-22	67	25
2	ErbB signaling pathway	hsa04012	2.30023e-21	48	24
3	Regulation of actin cytoskeleton	hsa04810	7.93696e-19	100	25
4	PI3K-Akt signaling pathway	hsa04151	7.93696e-19	144	27
5	MAPK signaling pathway	hsa04010	5.5764e-18	115	27
6	Gastric acid secretion	hsa04971	1.71678e-17	43	25
7	Dopaminergic synapse	hsa04728	3.4499e-17	64	26
8	Prostate cancer	hsa05215	4.28595e-17	44	25
9	Long-term potentiation	hsa04720	1.089e-14	36	23
10	GnRH signaling pathway	hsa04912	1.60567e-13	44	24
11	Retrograde endocannabinoid signaling	hsa04723	1.60567e-13	55	25
12	Neurotrophin signaling pathway	hsa04722	2.20936e-13	57	27
13	Fc gamma R-mediated phagocytosis	hsa04666	3.8057e-12	45	22
14	mTOR signaling pathway	hsa04150	9.17344e-11	31	19
15	Dilated cardiomyopathy	hsa05414	3.83217e-10	42	18
16	TGF-beta signaling pathway	hsa04350	3.99807e-10	38	23
17	Pathways in cancer	hsa05200	4.8091e-10	142	27
18	Transcriptional misregulation in cancer	hsa05202	6.97382e-10	83	27
19	Focal adhesion	hsa04510	9.35329e-10	84	28
20	Endocytosis	hsa04144	1.01174e-09	88	27
21	p53 signaling pathway	hsa04115	2.6964e-09	34	23
22	Inositol phosphate metabolism	hsa00562	5.54047e-09	31	20
23	Phosphatidylinositol signaling system	hsa04070	2.38658e-08	42	23
24	Wnt signaling pathway	hsa04310	2.87042e-08	68	25
25	Measles	hsa05162	6.34984e-08	61	23
26	Aldosterone-regulated sodium reabsorption	hsa04960	7.19952e-07	19	17
27	Long-term depression	hsa04730	1.45499e-06	32	20
28	Small cell lung cancer	hsa05222	2.18953e-06	37	23
29	Insulin signaling pathway	hsa04910	2.34663e-06	56	26
30	Endometrial cancer	hsa05213	2.6381e-06	25	21
31	Fc epsilon RI signaling pathway	hsa04664	2.75053e-06	32	19
32	Hedgehog signaling pathway	hsa04340	1.19165e-05	23	19
33	Type II diabetes mellitus	hsa04930	3.9457e-05	22	17
34	Endocrine	hsa04961	0.000100395	26	19
35	Lysine degradation	hsa00310	0.000279725	24	20
36	Chronic myeloid leukemia	hsa05220	0.000282266	32	25
37	Pancreatic cancer	hsa05212	0.000368078	31	26
38	Bacterial invasion of epithelial cells	hsa05100	0.000700614	31	22
39	Hypertrophic cardiomyopathy (HCM)	hsa05410	0.00207667	33	17
40	HIF-1 signaling pathway	hsa04066	0.00273751	43	22
41	VEGF signaling pathway	hsa04370	0.009597	26	24
42	Arrhythmogenic right ventricular cardiomyopathy (ARVC)	hsa05412	0.0102929	35	17
43	Circadian rhythm	hsa04710	0.0209714	13	15
44	Tight junction	hsa04530	0.027497	54	25
