# Supplementary material for: Childhood Asthma Biomarkers Derived from Plasma and Saliva Exosomal miRNAs
Source: Int J Mol Sci. 2025 Jul 22;26(15):7043. doi: 10.3390/ijms26157043 (PMC12345866; doi:10.3390/ijms26157043)
Supplement: Supplementary file 1 [file ijms-26-07043-s001.zip › Table S5 lncRNA_PL_table.xlsx]

## Sheet: PL_LncRNA
Table S5: List of differentially expresed lncRNA in plasma samples.
Gene_ID	Type	log2 Fold Change	p-value	Adjusted p-value
URS0000D5C55A	lncRNA	-6.33979	0.000223934	0.0209477
URS00022AECD4	lncRNA	-6.06262	0.00130489	0.045717
URS00008B95CB	lncRNA	-5.55854	4.44625e-05	0.0116342
URS00008B6CE4	lncRNA	-4.95648	1.93632e-06	0.00236443
URS0000620E7E	lncRNA	-4.87648	5.12341e-11	6.56898e-07
URS0000EB6817	lncRNA	-4.87281	4.67144e-09	2.99474e-05
URS00008B46F7	lncRNA	-4.45366	0.000134455	0.0179574
URS00023412BA	lncRNA	-4.21863	0.000138544	0.0183037
URS0000E960A8	lncRNA	-4.09739	0.000515907	0.0304363
URS0000D6E557	lncRNA	-4.01654	9.17784e-06	0.00565081
URS00008B6082	lncRNA	-3.9643	0.00108561	0.0420223
URS0000E97190	lncRNA	-3.87967	0.000165021	0.0189759
URS00009C25F8	lncRNA	-3.85891	6.26814e-06	0.00472084
URS000233E9FF	lncRNA	-3.69563	0.00028213	0.0229061
URS0000EBC0AE	lncRNA	-3.58475	9.60133e-05	0.0154919
URS0000D5DC3D	lncRNA	-3.44391	9.49744e-09	4.87086e-05
URS0000EA19F9	lncRNA	-3.3654	3.88306e-05	0.0110637
URS00008BE744	lncRNA	-3.25426	0.000169543	0.0192371
URS00008B9094	lncRNA	-3.1888	2.39774e-05	0.00842265
URS0000EAED13	lncRNA	-3.11339	2.36405e-05	0.00841963
URS00008BFD3E	lncRNA	-3.06001	4.97048e-05	0.011912
URS0000E989FC	lncRNA	-3.04416	4.37187e-05	0.0115575
URS0002340CAF	lncRNA	-3.03278	5.76092e-05	0.0129585
URS0000EB56CA	lncRNA	-3.01813	0.000115911	0.0170822
URS00008BBF3A	lncRNA	-2.9761	7.1702e-07	0.00131333
URS0000EAEE3E	lncRNA	-2.96408	2.1416e-05	0.00819658
URS0000D59B66	lncRNA	-2.95366	0.000179626	0.019716
URS0000EB7C66	lncRNA	-2.95048	0.000234312	0.0211566
URS0000E9EE51	lncRNA	-2.93481	8.41103e-07	0.00143789
URS00008B8393	lncRNA	-2.92088	9.3898e-05	0.015407
URS0000EBF09F	lncRNA	-2.91908	2.5994e-05	0.00877059
URS0000D58705	lncRNA	-2.91581	0.000208919	0.0206894
URS000233B98E	lncRNA	-2.91075	0.000100168	0.0157584
URS0000EA8586	lncRNA	-2.90778	0.000914521	0.0390851
URS0002346567	lncRNA	-2.90217	8.51547e-05	0.0149703
URS00003D9949	lncRNA	-2.88107	2.75302e-05	0.00900185
URS00008B50FE	lncRNA	-2.8681	7.74241e-05	0.0144992
URS0000E9B21F	lncRNA	-2.84157	3.64533e-08	0.000155795
URS0000EA7FFF	lncRNA	-2.84079	4.29397e-05	0.0115575
URS0000EB51E9	lncRNA	-2.83836	0.000171926	0.0192693
URS0000D5C215	lncRNA	-2.81804	4.92431e-05	0.011912
URS00008BEBF4	lncRNA	-2.76618	7.77622e-05	0.0144992
URS0000EAFD4F	lncRNA	-2.74936	0.000454704	0.0286486
URS0000EB87E3	lncRNA	-2.74273	4.44189e-06	0.00379678
URS0002342ADD	lncRNA	-2.7269	0.00117709	0.0435846
URS0002345520	lncRNA	-2.7244	0.00142056	0.0474838
URS0002346576	lncRNA	-2.72135	7.17072e-05	0.0143655
URS0000EBC564	lncRNA	-2.69597	0.000504686	0.0302308
URS00008C2BCC	lncRNA	-2.68798	4.83186e-05	0.0118972
URS0000EAAA4F	lncRNA	-2.64333	0.00072499	0.0349162
URS0000EC0515	lncRNA	-2.63386	4.79896e-05	0.0118972
URS00008B511F	lncRNA	-2.63148	9.51547e-07	0.00152503
URS0000EAE99B	lncRNA	-2.61783	0.00124398	0.0447257
URS00008B7D69	lncRNA	-2.61748	8.99049e-05	0.0149703
URS0002343811	lncRNA	-2.60798	0.000208893	0.0206894
URS0000EB649E	lncRNA	-2.60752	0.00036161	0.0251078
URS0000D5C371	lncRNA	-2.60519	0.000362775	0.0251078
URS00009C2DB5	lncRNA	-2.59652	3.68124e-06	0.00377592
URS00008BB8A0	lncRNA	-2.58141	0.000747951	0.0354523
URS000233617E	lncRNA	-2.56321	0.000127267	0.0176735
URS0000E9C7BD	lncRNA	-2.55479	0.000486735	0.0296469
URS0000EBAA14	lncRNA	-2.54477	0.000607599	0.0330866
URS00019F0883	lncRNA	-2.54022	0.000325719	0.0244223
URS0002345861	lncRNA	-2.52615	1.67219e-05	0.00704516
URS0000E9A13E	lncRNA	-2.52467	9.43296e-05	0.015407
URS00009B612D	lncRNA	-2.51366	0.00146243	0.0480166
URS0000E9F6E7	lncRNA	-2.49851	0.000189259	0.0201823
URS0000D6DF87	lncRNA	-2.49725	0.000357173	0.0251078
URS0000E9F6E2	lncRNA	-2.49116	0.000164033	0.0189473
URS000233B47D	lncRNA	-2.47755	7.05436e-05	0.0143568
URS0000E9A975	lncRNA	-2.46825	0.000456378	0.0286607
URS0000E96A21	lncRNA	-2.46478	0.000265642	0.0224074
URS00008BF6E7	lncRNA	-2.46069	0.000213422	0.0207023
URS00009B2F0D	lncRNA	-2.45665	0.00061021	0.0331518
URS0000EBFE6D	lncRNA	-2.43188	2.25315e-07	0.000525251
URS0000E94E09	lncRNA	-2.43118	0.00133672	0.0464172
URS0000EAC113	lncRNA	-2.40604	2.24944e-05	0.00835124
URS0000EAFC10	lncRNA	-2.40466	6.75792e-05	0.0143218
URS0000EB0089	lncRNA	-2.38522	0.00102389	0.0412175
URS00008B2250	lncRNA	-2.38408	0.00070154	0.0349162
URS0000EB7053	lncRNA	-2.36985	7.9846e-05	0.014651
URS0000E9E307	lncRNA	-2.33893	0.000567783	0.0323411
URS0000EBF119	lncRNA	-2.33446	0.000339106	0.0249057
URS0002349B7D	lncRNA	-2.32452	0.000575051	0.0323411
URS00008B7C0C	lncRNA	-2.31852	0.00141849	0.0474838
URS0000D6DC77	lncRNA	-2.31041	0.00038228	0.0253302
URS00008B6036	lncRNA	-2.30821	0.000782944	0.0365037
URS000234660E	lncRNA	-2.2937	6.68946e-06	0.00472084
URS0000D5929B	lncRNA	-2.29173	0.00122594	0.0443534
URS00009C346A	lncRNA	-2.28248	0.000105134	0.0161434
URS0000EA88AB	lncRNA	-2.26578	0.000360606	0.0251078
URS00019A86CB	lncRNA	-2.25999	0.00023033	0.0211566
URS00023454E7	lncRNA	-2.25611	0.000303892	0.0234911
URS0000E99EEA	lncRNA	-2.25124	8.60324e-08	0.000315161
URS00008B6955	lncRNA	-2.24021	0.000124115	0.0176735
URS00002C88A4	lncRNA	-2.23684	0.000578894	0.0323411
URS00005ECFD8	lncRNA	-2.22079	0.00144514	0.0477473
URS0000026C8C	lncRNA	-2.20444	0.000466163	0.0289439
URS0000D570E4	lncRNA	-2.19657	0.00111463	0.0426604
URS0000E911C4	lncRNA	-2.19202	0.000364731	0.0251078
URS0000EF3D59	lncRNA	-2.19013	9.94982e-05	0.0157496
URS0000EA13B9	lncRNA	-2.18908	0.000840456	0.0379296
URS0000EA475B	lncRNA	-2.18336	0.00029344	0.0231528
URS0000EA62C9	lncRNA	-2.17471	4.18704e-05	0.0114222
URS0000E94D41	lncRNA	-2.17409	0.000995478	0.040778
URS0000EB3C0C	lncRNA	-2.16534	0.000726025	0.0349162
URS00008B7D0C	lncRNA	-2.16387	1.30494e-06	0.00196838
URS00008B2F77	lncRNA	-2.15846	0.000159676	0.0186491
URS0000D0D132	lncRNA	-2.15771	0.000331582	0.0247173
URS0000E9E384	lncRNA	-2.14855	1.4004e-05	0.00665006
URS00009B27FB	lncRNA	-2.14358	0.0004313	0.0276536
URS0000EA0636	lncRNA	-2.1417	0.000128084	0.0176735
URS0000E94974	lncRNA	-2.13621	1.57394e-06	0.00212424
URS0000EBF469	lncRNA	-2.13512	0.000471637	0.0290028
URS0000E975F1	lncRNA	-2.13077	0.000241772	0.0214463
URS0000EBF55C	lncRNA	-2.12993	0.000355584	0.0251078
URS0000EAA2F5	lncRNA	-2.12409	7.34608e-05	0.0143798
URS00009B8D65	lncRNA	-2.12086	1.75834e-05	0.00704516
URS0000D5C1ED	lncRNA	-2.11972	2.20298e-07	0.000525251
URS00009BF5A5	lncRNA	-2.11784	0.000153374	0.0185613
URS0000E60A45	lncRNA	-2.11663	0.000944689	0.0398028
URS00023456D9	lncRNA	-2.11572	5.86602e-05	0.0130802
URS0000E92A74	lncRNA	-2.11137	1.29237e-05	0.00625287
URS000234599E	lncRNA	-2.11036	0.00118022	0.0436086
URS00009C4930	lncRNA	-2.10879	0.000629517	0.0333551
URS000233D5DA	lncRNA	-2.107	3.62864e-05	0.010455
URS0000EB1235	lncRNA	-2.10466	0.000377643	0.0251078
URS0000EBD8AF	lncRNA	-2.09987	0.000129855	0.0178067
URS0000D597BD	lncRNA	-2.08957	0.000288654	0.0230747
URS0000EADF2A	lncRNA	-2.0893	0.00151804	0.0491853
URS0000EB702A	lncRNA	-2.08672	0.00124552	0.0447257
URS0000EB031F	lncRNA	-2.08574	0.00070999	0.0349162
URS0000EA2CCD	lncRNA	-2.07677	0.000194556	0.0203633
URS000234770A	lncRNA	-2.07034	6.7223e-07	0.00131333
URS0000EBF5FC	lncRNA	-2.06121	1.07254e-05	0.00565081
URS0000E999E4	lncRNA	-2.06073	8.88435e-05	0.0149703
URS000234944C	lncRNA	-2.05495	0.000178626	0.019716
URS0000EC084D	lncRNA	-2.05451	0.000271049	0.0225666
URS0000E91C77	lncRNA	-2.05072	0.00142485	0.0474838
URS0000EB62C6	lncRNA	-2.04732	0.000589524	0.0327212
URS00019FAEAA	lncRNA	-2.04555	0.000524092	0.0307536
URS00008BB426	lncRNA	-2.04482	9.69578e-05	0.0155393
URS0000EA90E0	lncRNA	-2.04446	0.00102715	0.0412327
URS00008B70BA	lncRNA	-2.04085	0.00115332	0.0431742
URS0000EACAAF	lncRNA	-2.03584	0.00071887	0.0349162
URS0000EBB8AA	lncRNA	-2.03516	0.000180264	0.019716
URS0000EAC4AE	lncRNA	-2.02499	1.74778e-05	0.00704516
URS0000E9CED7	lncRNA	-2.01382	0.000264171	0.0224074
URS000021E013	lncRNA	-2.00063	0.0013395	0.0464172
URS000233D647	lncRNA	-1.99693	8.84244e-05	0.0149703
URS000234907A	lncRNA	-1.99585	0.000784414	0.0365059
URS0002342F20	lncRNA	-1.99515	0.00037001	0.0251078
URS0000D5C79A	lncRNA	-1.99196	0.000159011	0.0186491
URS0000E9FCE1	lncRNA	-1.98405	0.000709899	0.0349162
URS00019E63DB	lncRNA	-1.98398	0.000211158	0.0207023
URS0000EAA62A	lncRNA	-1.98176	0.000205487	0.0206894
URS0000EAA2B3	lncRNA	-1.97636	0.000546645	0.0316617
URS0000E91B08	lncRNA	-1.96766	0.000148209	0.0185613
URS00008B7033	lncRNA	-1.96045	0.00128664	0.0455781
URS0000EAE658	lncRNA	-1.95557	0.000148025	0.0185613
URS00009BE02F	lncRNA	-1.93987	3.06541e-05	0.00923749
URS0002339674	lncRNA	-1.93306	8.89961e-05	0.0149703
URS00009B53BF	lncRNA	-1.93302	0.00027978	0.0229061
URS00008C0268	lncRNA	-1.9281	1.2065e-05	0.0060449
URS00008B7FA8	lncRNA	-1.92699	6.6776e-05	0.0142695
URS0002338D11	lncRNA	-1.92679	0.000854287	0.0379296
URS0000EBE7AE	lncRNA	-1.91734	0.00075011	0.0354891
URS0000E911A7	lncRNA	-1.91662	1.69549e-05	0.00704516
URS0000D6E21A	lncRNA	-1.91112	4.52117e-05	0.0117108
URS0000EAD65F	lncRNA	-1.90852	8.94623e-05	0.0149703
URS000075A55A	lncRNA	-1.89736	1.32507e-07	0.000377542
URS00009B94E2	lncRNA	-1.89697	6.4576e-05	0.0140332
URS00009AD027	lncRNA	-1.89405	0.000338397	0.0249057
URS0000EB1AC7	lncRNA	-1.88942	6.47473e-06	0.00472084
URS0000EAC9FF	lncRNA	-1.88809	8.23931e-05	0.0149703
URS0000EB9FEF	lncRNA	-1.87461	0.000125363	0.0176735
URS0000E943AB	lncRNA	-1.87307	0.000718984	0.0349162
URS00023466A0	lncRNA	-1.86791	3.09802e-05	0.00923749
URS0002345614	lncRNA	-1.86495	7.61995e-06	0.00501021
URS0000EAFFB3	lncRNA	-1.85526	0.000496894	0.0299105
URS00008B9AE9	lncRNA	-1.849	0.000157788	0.0186491
URS0000D5C9E7	lncRNA	-1.84871	0.00012257	0.0176735
URS00008C30E2	lncRNA	-1.84736	0.000894817	0.0386944
URS00008B6E9E	lncRNA	-1.84682	9.30719e-05	0.0153977
URS00008B5C5C	lncRNA	-1.84439	0.000860626	0.0379296
URS0000EA84BC	lncRNA	-1.84431	0.000353808	0.0251078
URS0000EB8AEA	lncRNA	-1.82837	0.000470958	0.0290028
URS0000D595BB	lncRNA	-1.82741	0.000334129	0.0247632
URS0000E9FD4E	lncRNA	-1.82725	0.00148566	0.0484691
URS0000EB18FA	lncRNA	-1.82497	0.000538024	0.0312847
URS0000EAA88F	lncRNA	-1.82397	0.000722847	0.0349162
URS0000D6EBBA	lncRNA	-1.82307	0.000123353	0.0176735
URS0000EBCE93	lncRNA	-1.81985	0.000785877	0.0365077
URS0000EB0830	lncRNA	-1.81706	0.000160724	0.0186491
URS00023465D7	lncRNA	-1.81239	0.000617952	0.0332204
URS00008B784B	lncRNA	-1.80444	0.000565338	0.0323195
URS00019CF6FD	lncRNA	-1.79119	0.000916204	0.0390919
URS0000EBD5DC	lncRNA	-1.78975	0.000968607	0.0402035
URS00019BE972	lncRNA	-1.77968	0.000149941	0.0185613
URS0000EB32B6	lncRNA	-1.77949	0.000806347	0.0369242
URS000233CE6C	lncRNA	-1.77802	0.000770298	0.0361772
URS0000EC1CCA	lncRNA	-1.77598	0.000232882	0.0211566
URS0000E940D3	lncRNA	-1.77411	0.000274547	0.02274
URS000233C8BF	lncRNA	-1.77297	0.00109426	0.0421955
URS0000EB3B9A	lncRNA	-1.77076	4.69799e-05	0.0118972
URS0000E98C1E	lncRNA	-1.77029	0.00142953	0.0474838
URS0000EA2366	lncRNA	-1.76061	0.000201916	0.0206894
URS0000EA093F	lncRNA	-1.76043	0.000554027	0.0319976
URS0000EBD92A	lncRNA	-1.75884	0.00115268	0.0431742
URS0000EAD53D	lncRNA	-1.75838	0.000795023	0.036792
URS0000EAC6C1	lncRNA	-1.75512	0.000565904	0.0323195
URS0000E9167F	lncRNA	-1.75337	1.73038e-06	0.00221861
URS0000EA46E5	lncRNA	-1.74942	0.000629562	0.0333551
URS0000EBEA45	lncRNA	-1.74299	0.000700101	0.0349162
URS0000E91072	lncRNA	-1.73432	0.00037437	0.0251078
URS0000E98A93	lncRNA	-1.73342	7.98069e-06	0.00511622
URS00008C1D1E	lncRNA	-1.73262	0.000198756	0.0206344
URS0000EC1606	lncRNA	-1.73219	0.000149361	0.0185613
URS0000E9CD7F	lncRNA	-1.73109	0.000671634	0.0344344
URS0000E98341	lncRNA	-1.7285	0.00142306	0.0474838
URS0000EBE2D7	lncRNA	-1.72708	0.000152829	0.0185613
URS0000EB2E4E	lncRNA	-1.7243	0.00102158	0.0412042
URS0000E9CF3E	lncRNA	-1.72331	0.00104474	0.0414709
URS0000EBA39E	lncRNA	-1.72267	0.000155137	0.0186491
URS0000EA0B70	lncRNA	-1.7196	0.000270603	0.0225666
URS00009BB98D	lncRNA	-1.7122	0.000282273	0.0229061
URS0000EA5E79	lncRNA	-1.70362	0.000801963	0.0369242
URS0000E932E9	lncRNA	-1.70305	0.00113569	0.0430605
URS0000D6E4FC	lncRNA	-1.69865	4.22525e-06	0.00379678
URS0000E9CAA0	lncRNA	-1.6974	0.00128399	0.0455781
URS0000EB7196	lncRNA	-1.686	4.77892e-05	0.0118972
URS0000E95CF8	lncRNA	-1.6857	0.000860236	0.0379296
URS0000EBB5AB	lncRNA	-1.68538	0.000220569	0.0207943
URS000233E369	lncRNA	-1.68468	2.06335e-05	0.00801675
URS0000EA09B0	lncRNA	-1.6825	0.000113166	0.0167741
URS0000EB8604	lncRNA	-1.68228	0.000229598	0.0211566
URS0000E9561C	lncRNA	-1.68046	0.000843775	0.0379296
URS0000EB2F09	lncRNA	-1.67974	1.72908e-05	0.00704516
URS00022B1E67	lncRNA	-1.67681	0.00115836	0.0431742
URS0000EA08F5	lncRNA	-1.67511	0.000241689	0.0214463
URS000233C422	lncRNA	-1.67419	0.000264796	0.0224074
URS000055437D	lncRNA	-1.6717	0.000291165	0.0230747
URS0000E97E9A	lncRNA	-1.66859	0.000297635	0.0233402
URS0000E96F8C	lncRNA	-1.66151	0.00155008	0.0498103
URS0000D6EC09	lncRNA	-1.6571	0.000606887	0.0330866
URS0000E9B976	lncRNA	-1.65575	0.00122632	0.0443534
URS0000D5BD78	lncRNA	-1.64996	0.000259085	0.0223694
URS0000EB76EA	lncRNA	-1.64691	0.000851388	0.0379296
URS0000811BB0	lncRNA	-1.64618	0.00123737	0.044627
URS00008C008D	lncRNA	-1.64405	0.00112894	0.0429515
URS00019D6D61	lncRNA	-1.64363	4.07958e-05	0.0113709
URS0002338AA7	lncRNA	-1.64075	0.00152315	0.0492538
URS0000E92286	lncRNA	-1.63456	0.000804536	0.0369242
URS0000EA1A68	lncRNA	-1.63417	0.000702567	0.0349162
URS0000EBE260	lncRNA	-1.63286	0.000233886	0.0211566
URS0000EB8ED1	lncRNA	-1.63202	0.000706415	0.0349162
URS0002347DE0	lncRNA	-1.62671	7.57706e-05	0.0144992
URS0000E91610	lncRNA	-1.62148	0.000132206	0.0178429
URS0000EA1883	lncRNA	-1.61623	0.000457131	0.0286607
URS0000EBD1F0	lncRNA	-1.61452	0.000402077	0.0263189
URS00008BE89D	lncRNA	-1.614	0.00106407	0.0418498
URS00009C12C5	lncRNA	-1.61316	0.00154099	0.0497053
URS00008B9F91	lncRNA	-1.61288	0.000346563	0.0250336
URS0000E9FC35	lncRNA	-1.61162	0.00111297	0.0426604
URS0000EAEA0B	lncRNA	-1.60924	4.17843e-05	0.0114222
URS0002347EC2	lncRNA	-1.60602	0.00116891	0.0435042
URS000042F85A	lncRNA	-1.60346	0.000345635	0.0250336
URS000234733C	lncRNA	-1.60175	0.000713443	0.0349162
URS0000EA0F0D	lncRNA	-1.60069	1.53973e-05	0.00702838
URS0002342305	lncRNA	-1.59591	0.000365361	0.0251078
URS0000EAAF5D	lncRNA	-1.59437	0.00123279	0.0445247
URS0000D6E6D7	lncRNA	-1.58491	0.000206139	0.0206894
URS0000E94507	lncRNA	-1.57985	0.000691191	0.0349162
URS0002345A8C	lncRNA	-1.57667	0.0002276	0.0210699
URS0000EA5FB3	lncRNA	-1.57599	0.000184272	0.0198542
URS0000EA2A38	lncRNA	-1.57208	2.23012e-05	0.00835124
URS0000EA6EEA	lncRNA	-1.57008	0.00132119	0.0460943
URS0000E96755	lncRNA	-1.5642	0.00124365	0.0447257
URS0002342214	lncRNA	-1.55842	0.000757569	0.0356601
URS0000EC163A	lncRNA	-1.556	0.000774359	0.0363014
URS00019E6E72	lncRNA	-1.54316	0.000304096	0.0234911
URS0000E98F07	lncRNA	-1.54251	1.08939e-05	0.00565081
URS0000EABA83	lncRNA	-1.54032	0.00144864	0.0477473
URS0000EAF391	lncRNA	-1.53955	0.000189679	0.0201823
URS00008BB049	lncRNA	-1.53918	0.000349913	0.0251078
URS0000E9588E	lncRNA	-1.53623	0.000537047	0.0312847
URS0000EA6ABD	lncRNA	-1.5258	0.000717573	0.0349162
URS00009B7C89	lncRNA	-1.52471	0.000192715	0.0203366
URS00009B50FE	lncRNA	-1.52394	0.000664518	0.0342862
URS0000E9E895	lncRNA	-1.52181	0.000238282	0.0214395
URS0000E9DD8F	lncRNA	-1.52101	0.000470633	0.0290028
URS0000EA3C41	lncRNA	-1.51805	0.00037738	0.0251078
URS00026A2497	lncRNA	-1.51706	0.0001276	0.0176735
URS000233DE6B	lncRNA	-1.51689	0.000213102	0.0207023
URS0002341166	lncRNA	-1.51608	0.00104152	0.0414709
URS0000EBB3B1	lncRNA	-1.50975	0.000848125	0.0379296
URS0000EB0304	lncRNA	-1.50858	0.000107073	0.0162465
URS00008C2F0A	lncRNA	-1.50562	0.00140032	0.0474218
URS0000EC0DD7	lncRNA	-1.5033	0.00110642	0.0425367
URS0000EA3A5E	lncRNA	-1.49972	0.000207853	0.0206894
URS0000EBC18B	lncRNA	-1.49809	0.000559458	0.0321664
URS0000E33E96	lncRNA	-1.49606	0.000727108	0.0349162
URS0000EA0701	lncRNA	-1.494	0.0010726	0.041893
URS00025E5E61	lncRNA	-1.49289	0.000290793	0.0230747
URS000233863F	lncRNA	-1.49069	0.000622531	0.0332784
URS0000EA4827	lncRNA	-1.48864	0.000299842	0.0234416
URS0000EAA41C	lncRNA	-1.48417	0.000562256	0.0322549
URS000233966E	lncRNA	-1.47923	0.000899606	0.038836
URS00008B345A	lncRNA	-1.47024	0.000218598	0.0207807
URS0000E95946	lncRNA	-1.4679	0.00149178	0.0484837
URS0000EA3CF3	lncRNA	-1.4634	0.00033831	0.0249057
URS0000EB5D37	lncRNA	-1.45749	0.000246001	0.0216035
URS0000E9C9EA	lncRNA	-1.45132	0.000103826	0.0160868
URS0000E9BE49	lncRNA	-1.45048	0.000844013	0.0379296
URS0001A0450D	lncRNA	-1.44992	0.000108138	0.0163091
URS0000EA3AEA	lncRNA	-1.44933	0.000304139	0.0234911
URS0002337E41	lncRNA	-1.44849	0.00122327	0.0443534
URS000233A36D	lncRNA	-1.44806	0.000172832	0.0192693
URS0000EBA8DA	lncRNA	-1.44697	0.00020655	0.0206894
URS0002348034	lncRNA	-1.44568	0.000277713	0.022825
URS00009B2502	lncRNA	-1.43532	0.000607608	0.0330866
URS0000EBBD93	lncRNA	-1.43107	0.000668022	0.0343977
URS000234487F	lncRNA	-1.42848	0.000708637	0.0349162
URS00008B2E7A	lncRNA	-1.42559	2.76487e-05	0.00900185
URS0000EB7DF6	lncRNA	-1.42432	0.000311307	0.0237293
URS0002337059	lncRNA	-1.42223	0.00040529	0.0263189
URS0000EB5314	lncRNA	-1.42164	0.000848252	0.0379296
URS0000EAB915	lncRNA	-1.42158	0.000254626	0.0221335
URS0000D6069E	lncRNA	-1.42092	0.000720751	0.0349162
URS0002349482	lncRNA	-1.41929	0.00126824	0.0452946
URS0000EEC521	lncRNA	-1.41743	2.41494e-06	0.00269906
URS000233D2C6	lncRNA	-1.40751	0.000219615	0.0207807
URS000233F7AE	lncRNA	-1.40582	0.000150798	0.0185613
URS0000EB6F61	lncRNA	-1.40213	6.18543e-05	0.0136735
URS0000EAA48B	lncRNA	-1.39874	0.000971139	0.0402309
URS000233B54E	lncRNA	-1.38925	0.000286363	0.0230747
URS0000EB3B95	lncRNA	-1.38738	7.80287e-05	0.0144992
URS00009C4419	lncRNA	-1.38682	6.6737e-05	0.0142695
URS0000EA35BD	lncRNA	-1.38275	0.00124751	0.0447257
URS00008BDA9F	lncRNA	-1.38077	0.00057674	0.0323411
URS0002339CEE	lncRNA	-1.37911	0.00117787	0.0435846
URS00025E93D3	lncRNA	-1.37505	0.000307003	0.0235703
URS0000E99BBA	lncRNA	-1.36224	0.000158501	0.0186491
URS0000E9F5CC	lncRNA	-1.36187	0.0010003	0.0407801
URS0000EC14D7	lncRNA	-1.35924	0.00147991	0.0483464
URS0000EC211C	lncRNA	-1.35748	0.000862804	0.0379296
URS0000E9C8EB	lncRNA	-1.35443	0.000606104	0.0330866
URS0000E9F873	lncRNA	-1.35162	0.000512884	0.0303739
URS00023377D3	lncRNA	-1.35015	0.000832874	0.0378007
URS0000EA0974	lncRNA	-1.34905	0.00107169	0.041893
URS0000EA5082	lncRNA	-1.3471	0.000431531	0.0276536
URS00009BBC8D	lncRNA	-1.34272	0.0011576	0.0431742
URS0000EB651C	lncRNA	-1.33868	0.000986707	0.0405483
URS000233E289	lncRNA	-1.33514	0.00119895	0.0439838
URS0001EAE2DF	lncRNA	-1.33471	0.00065935	0.0342251
URS000234677E	lncRNA	-1.33355	0.000388999	0.025709
URS0000E9999D	lncRNA	-1.33226	0.000442848	0.0280047
URS0000E9C768	lncRNA	-1.33155	0.000516312	0.0304363
URS00008C073C	lncRNA	-1.32458	0.000868837	0.037966
URS0000EB39E9	lncRNA	-1.3228	0.000289053	0.0230747
URS0002335D2F	lncRNA	-1.31941	0.000633877	0.0334521
URS0000E9D297	lncRNA	-1.3174	0.000821465	0.0374819
URS0000EA0158	lncRNA	-1.31556	0.000628959	0.0333551
URS0000EA6DC6	lncRNA	-1.31166	0.000474138	0.0290869
URS0000D6EC2F	lncRNA	-1.30986	0.000204381	0.0206894
URS00009ADCE8	lncRNA	-1.30525	0.00037432	0.0251078
URS00009B2C31	lncRNA	-1.30115	1.09753e-05	0.00565081
URS0000E9F089	lncRNA	-1.30114	0.000919739	0.0391293
URS00002FB30B	lncRNA	-1.30021	0.000466091	0.0289439
URS0000E9FEB7	lncRNA	-1.29707	0.000212815	0.0207023
URS0002347947	lncRNA	-1.29696	0.000226146	0.0210111
URS0000EAB86F	lncRNA	-1.291	6.92123e-05	0.0143568
URS0002341183	lncRNA	-1.28786	0.00028686	0.0230747
URS00009AE702	lncRNA	-1.28434	0.00114284	0.0430605
URS0000D5DA01	lncRNA	-1.28427	0.00104459	0.0414709
URS0002346260	lncRNA	-1.28344	0.000193862	0.0203633
URS0000EA8142	lncRNA	-1.28239	0.00141408	0.0474838
URS00009B5A05	lncRNA	-1.28226	0.000301161	0.0234731
URS0000EA0A9C	lncRNA	-1.27979	0.000128194	0.0176735
URS0000D6EACC	lncRNA	-1.27526	0.00146661	0.0480924
URS00026183B3	lncRNA	-1.27466	0.000264559	0.0224074
URS0000EBF7E7	lncRNA	-1.27332	0.00114504	0.0430605
URS00008B2CB1	lncRNA	-1.26456	0.00106235	0.0418462
URS0000E99718	lncRNA	-1.26327	0.000861479	0.0379296
URS0002344710	lncRNA	-1.26226	4.73601e-05	0.0118972
URS00008B40F0	lncRNA	-1.26197	5.64753e-05	0.0128871
URS00008B4CE8	lncRNA	-1.26175	0.000281903	0.0229061
URS00008BC2F4	lncRNA	-1.25802	0.00121572	0.0443534
URS0000EAE406	lncRNA	-1.25565	0.00140177	0.0474218
URS00023458BF	lncRNA	-1.25345	0.00142916	0.0474838
URS0000E967E2	lncRNA	-1.25099	0.00154042	0.0497053
URS00026186EF	lncRNA	-1.24959	0.000155888	0.0186491
URS0002340CC6	lncRNA	-1.2455	0.000556494	0.0320678
URS0002348EE8	lncRNA	-1.24498	0.00096891	0.0402035
URS00008B9425	lncRNA	-1.24477	3.00757e-05	0.00922365
URS000233ADFD	lncRNA	-1.24352	3.61061e-05	0.010455
URS0000EA37D1	lncRNA	-1.2425	0.00036087	0.0251078
URS0000EAB640	lncRNA	-1.2348	7.49801e-05	0.0144565
URS000233E63E	lncRNA	-1.23385	0.000704113	0.0349162
URS00023492E4	lncRNA	-1.23099	0.000511635	0.03037
URS0000E93C9E	lncRNA	-1.22882	0.00139576	0.0473839
URS000039CD53	lncRNA	-1.22855	0.00108899	0.0420556
URS0000E99E43	lncRNA	-1.22419	0.00130351	0.045717
URS000233700A	lncRNA	-1.22007	0.000146544	0.0185613
URS000233AFF1	lncRNA	-1.21769	0.000867084	0.037966
URS00009B0F9D	lncRNA	-1.21602	0.000372338	0.0251078
URS0000EA4045	lncRNA	-1.21211	2.34637e-05	0.00841963
URS0000EA9848	lncRNA	-1.21196	0.000663616	0.0342862
URS00008B54DC	lncRNA	-1.20758	0.000984274	0.0405483
URS0000E99E89	lncRNA	-1.20649	0.00061965	0.033242
URS0000D5B80A	lncRNA	-1.20599	9.77638e-05	0.0155712
URS00008BD40B	lncRNA	-1.2029	0.0013836	0.0472924
URS0000EB5C13	lncRNA	-1.19796	0.00104228	0.0414709
URS00008C3CB0	lncRNA	-1.19581	0.00043722	0.0278204
URS00009BA5C8	lncRNA	-1.19194	0.000624222	0.0332784
URS0002349BDB	lncRNA	-1.18904	0.000700525	0.0349162
URS0002348B6C	lncRNA	-1.18742	0.00113805	0.0430605
URS0000EC0DA4	lncRNA	-1.18731	7.02854e-05	0.0143568
URS000233E674	lncRNA	-1.18688	0.000168109	0.0191592
URS0000EC1ECA	lncRNA	-1.18591	0.00135151	0.0465193
URS0000EBBD81	lncRNA	-1.18488	0.000287922	0.0230747
URS0000E9FE14	lncRNA	-1.1844	0.00104219	0.0414709
URS00008C3CFC	lncRNA	-1.18205	0.000377944	0.0251078
URS00008B9FAB	lncRNA	-1.18187	0.000104138	0.0160868
URS00009B4357	lncRNA	-1.18161	0.000422221	0.0272721
URS00023473FB	lncRNA	-1.18043	0.000494608	0.0299105
URS0000EA82C8	lncRNA	-1.17734	0.000949962	0.0398555
URS000233A433	lncRNA	-1.17145	0.000347959	0.0250638
URS00008B556C	lncRNA	-1.17072	1.5961e-05	0.00704516
URS00008B205B	lncRNA	-1.16747	0.00085889	0.0379296
URS0000EB5566	lncRNA	-1.16508	0.00144839	0.0477473
URS0000E969EF	lncRNA	-1.16341	0.000151957	0.0185613
URS0000EB0E4B	lncRNA	-1.16311	1.08095e-05	0.00565081
URS0000EA1C9A	lncRNA	-1.16246	0.000242099	0.0214463
URS0000EB4165	lncRNA	-1.1616	0.000147831	0.0185613
URS0000EB3431	lncRNA	-1.15917	0.000182817	0.0197805
URS0000E99B79	lncRNA	-1.14934	0.000572097	0.0323411
URS0000E9518E	lncRNA	-1.1488	0.00141746	0.0474838
URS0000EA409C	lncRNA	-1.14778	0.000460957	0.02883
URS0002338D9D	lncRNA	-1.14674	2.42087e-06	0.00269906
URS000233A79E	lncRNA	-1.14136	0.000657177	0.0341825
URS00009B5099	lncRNA	-1.13828	0.000796302	0.036792
URS0000D6E8B8	lncRNA	-1.13701	0.00015295	0.0185613
URS00008BD055	lncRNA	-1.13416	0.000692353	0.0349162
URS0000E9DC76	lncRNA	-1.13188	0.000635637	0.0334695
URS000234810F	lncRNA	-1.12754	0.000851913	0.0379296
URS00009B9315	lncRNA	-1.12439	0.000432441	0.0276536
URS00008BA780	lncRNA	-1.12261	0.000593366	0.0328633
URS0000E9221F	lncRNA	-1.12248	0.000214612	0.0207023
URS0002341339	lncRNA	-1.11945	0.000607722	0.0330866
URS000233FFA2	lncRNA	-1.11849	0.00131115	0.0458687
URS0000E9BE6E	lncRNA	-1.11316	0.000139821	0.0183037
URS0000EA9F5B	lncRNA	-1.11121	0.000945283	0.0398028
URS0002340D56	lncRNA	-1.11119	0.0005983	0.0330651
URS00009BE68F	lncRNA	-1.11004	0.00133807	0.0464172
URS0002349A77	lncRNA	-1.10893	8.71052e-05	0.0149703
URS0000EB648E	lncRNA	-1.10758	0.00115771	0.0431742
URS00001DE026	lncRNA	-1.09859	0.000744836	0.0354212
URS0000E9F4B2	lncRNA	-1.09419	0.000360165	0.0251078
URS00008BD1DE	lncRNA	-1.09263	0.000755927	0.0356601
URS0002336883	lncRNA	-1.09113	0.00107673	0.041893
URS0001BF11AA	lncRNA	-1.08929	0.00113412	0.0430605
URS00008BCF17	lncRNA	-1.08871	9.32253e-06	0.00565081
URS0000EA1050	lncRNA	-1.08844	0.000263724	0.0224074
URS0000EC02A4	lncRNA	-1.08697	0.00120917	0.0442952
URS0000EA64C6	lncRNA	-1.08462	4.33304e-05	0.0115575
URS00000A9D71	lncRNA	-1.08262	0.000232844	0.0211566
URS00023491CC	lncRNA	-1.08101	0.000722906	0.0349162
URS00009BA497	lncRNA	-1.07468	0.000140616	0.0183037
URS000233CBFE	lncRNA	-1.07294	0.000394055	0.0259096
URS0000EB2D42	lncRNA	-1.07267	0.00114031	0.0430605
URS0000E951F7	lncRNA	-1.07052	0.000322032	0.0243993
URS0000E956F6	lncRNA	-1.06906	0.000306471	0.0235703
URS0000D5AC95	lncRNA	-1.06508	2.27971e-05	0.00835124
URS0000EAED90	lncRNA	-1.06403	0.00060033	0.0330866
URS0000D6E802	lncRNA	-1.06269	0.00144097	0.0477401
URS000233BED8	lncRNA	-1.06147	0.00114823	0.0431101
URS0000CEB0D8	lncRNA	-1.06034	1.97972e-05	0.00781016
URS000233A8DA	lncRNA	-1.05857	0.000956036	0.0399277
URS0000E91325	lncRNA	-1.05791	0.000119255	0.0173754
URS0000EB6EEC	lncRNA	-1.05454	0.00121924	0.0443534
URS00008B5FB8	lncRNA	-1.05297	5.67889e-05	0.0128871
URS0000EBAA34	lncRNA	-1.05189	8.63125e-05	0.0149703
URS0001D8A4AD	lncRNA	-1.04794	0.00147609	0.0483415
URS0000EACF9D	lncRNA	-1.04477	0.000108757	0.0163091
URS0000E9F788	lncRNA	-1.04411	0.000185957	0.0199519
URS0000E9A676	lncRNA	-1.04407	0.000404262	0.0263189
URS000233F8FB	lncRNA	-1.03387	1.74512e-05	0.00704516
URS00008C3C10	lncRNA	-1.02915	0.000111	0.0165487
URS0000EBA2B7	lncRNA	-1.023	0.00050769	0.030276
URS00009C0BDD	lncRNA	-1.02213	0.00130503	0.045717
URS0001A0F2B5	lncRNA	-1.01878	0.000325637	0.0244223
URS0000D6E996	lncRNA	-1.01754	0.000869088	0.037966
URS00000AA8A2	lncRNA	-1.01728	7.16376e-05	0.0143655
URS0000EB93FC	lncRNA	-1.01376	0.000233164	0.0211566
URS0000EB43B3	lncRNA	-1.01004	0.00110133	0.0424047
URS0000E99E23	lncRNA	-1.00895	8.62038e-05	0.0149703
URS00009B9E6D	lncRNA	-1.00538	0.00148001	0.0483464
URS0000EB7C19	lncRNA	-1.00464	0.000343283	0.0249371
URS0000EA147F	lncRNA	-1.00406	0.0012904	0.0455781
URS0000EA82DF	lncRNA	-1.00328	0.000440553	0.0279631
URS0000E9C6C0	lncRNA	-1.00154	0.000806363	0.0369242
URS00009B8040	lncRNA	-1.00036	0.000726805	0.0349162
URS0000E933E3	lncRNA	1.0002	0.000503262	0.0302228
URS0002339CF8	lncRNA	1.01601	0.000376054	0.0251078
URS00008BD8DF	lncRNA	1.01981	0.000882887	0.0383727
URS0000EA2BA3	lncRNA	1.02513	0.000132164	0.0178429
URS00009BD044	lncRNA	1.02712	0.00151912	0.0491853
URS0000EC1BB7	lncRNA	1.03366	0.000781865	0.0365037
URS0000EB9B50	lncRNA	1.04127	0.0008908	0.0386326
URS0002246E93	lncRNA	1.05168	0.00133616	0.0464172
URS0002346CBB	lncRNA	1.07246	0.00156176	0.0499976
URS00009C60E9	lncRNA	1.07882	0.000371481	0.0251078
URS0000E94C62	lncRNA	1.09068	9.72301e-06	0.00565081
URS0000EB216A	lncRNA	1.09529	0.000242989	0.0214463
URS00009C092A	lncRNA	1.09555	0.00155398	0.0498733
URS0000EA41C5	lncRNA	1.10448	0.000468304	0.0290028
URS0002343042	lncRNA	1.11743	0.00104346	0.0414709
URS00008BBF07	lncRNA	1.13251	0.000342566	0.0249371
URS0000EC1B54	lncRNA	1.14162	0.000691313	0.0349162
URS0000E94A69	lncRNA	1.14387	0.000357333	0.0251078
URS00009BC44E	lncRNA	1.15594	0.00130278	0.045717
URS00008B7B97	lncRNA	1.16817	0.000851927	0.0379296
URS00019AD895	lncRNA	1.17187	6.36138e-05	0.0139423
URS0000E99925	lncRNA	1.17979	0.000465762	0.0289439
URS0000E91386	lncRNA	1.18959	0.000523643	0.0307536
URS000234275D	lncRNA	1.19415	0.000569998	0.0323411
URS0000EA29EF	lncRNA	1.19489	0.000863819	0.0379296
URS0000EB4905	lncRNA	1.20162	0.000848216	0.0379296
URS0000EA1289	lncRNA	1.20543	0.000322558	0.0243993
URS0001A0D12B	lncRNA	1.20737	0.00144423	0.0477473
URS0000E99B76	lncRNA	1.2302	0.00112689	0.0429375
URS0000E9FE4E	lncRNA	1.23178	0.0014228	0.0474838
URS0000EA6E7D	lncRNA	1.2373	0.0014548	0.047889
URS0000EADBCD	lncRNA	1.25513	0.000634003	0.0334521
URS0000E98B61	lncRNA	1.2564	0.000909996	0.0390018
URS0000EACC90	lncRNA	1.28496	0.000891881	0.0386326
URS0000EA13CA	lncRNA	1.29705	0.000355395	0.0251078
URS0000EA9B57	lncRNA	1.31958	0.00029155	0.0230747
URS0000E9D20E	lncRNA	1.32786	0.000204452	0.0206894
URS0000EAA738	lncRNA	1.37481	0.000816121	0.0373044
URS00023426F9	lncRNA	1.37614	1.05191e-05	0.00565081
URS00023434D6	lncRNA	1.37644	0.00118548	0.0437398
URS000233E6E3	lncRNA	1.3931	1.25312e-07	0.000377542
URS0000E92662	lncRNA	1.40054	0.000505752	0.0302308
URS0000E953AD	lncRNA	1.41877	0.00102195	0.0412042
URS0002345958	lncRNA	1.42185	0.000692225	0.0349162
URS0000EA7F9D	lncRNA	1.42498	4.6954e-06	0.00388401
URS00023460F4	lncRNA	1.43166	0.000148974	0.0185613
URS0000EC1845	lncRNA	1.50628	2.91796e-05	0.00922365
URS00003476AB	lncRNA	1.517	0.00139164	0.0473839
URS00008B31F5	lncRNA	1.54593	0.000160463	0.0186491
URS000010BD1E	lncRNA	1.58112	0.000328727	0.0245759
URS00009AEB68	lncRNA	1.58328	0.00142191	0.0474838
URS0000EA2123	lncRNA	1.58715	0.000911051	0.0390018
URS0000EBA96C	lncRNA	1.59285	0.000403166	0.0263189
URS0000EA7001	lncRNA	1.59678	5.28091e-05	0.0123108
URS0000811A4C	lncRNA	1.61031	0.000485299	0.0296469
URS0000E954D7	lncRNA	1.63292	0.00099993	0.0407801
URS00008C0E6D	lncRNA	1.63759	7.99884e-05	0.014651
URS0000E97642	lncRNA	1.66052	0.000725982	0.0349162
URS00008B618A	lncRNA	1.66341	0.00134319	0.0464198
URS0000D5A3CE	lncRNA	1.66948	0.000496673	0.0299105
URS0000EA0746	lncRNA	1.68968	0.000222349	0.0208853
URS0000E9D94D	lncRNA	1.69028	0.000920133	0.0391293
URS0000EAF9AC	lncRNA	1.70048	0.000153453	0.0185613
URS0000EA146B	lncRNA	1.74913	1.47895e-05	0.00689542
URS0002348CE6	lncRNA	1.75643	2.50631e-05	0.00862736
URS000233F5D0	lncRNA	1.80588	0.000931931	0.0394348
URS0000EA1DF0	lncRNA	1.84278	7.34003e-05	0.0143798
URS0000D598CA	lncRNA	1.87496	0.000602577	0.0330866
URS0000E97FDB	lncRNA	1.88697	0.000171121	0.0192693
URS00008B7257	lncRNA	1.92731	0.00101847	0.0411934
URS00008BC9E5	lncRNA	1.93074	0.0010754	0.041893
URS0002346654	lncRNA	1.98777	8.81161e-05	0.0149703
URS00008C2856	lncRNA	2.01127	8.86587e-05	0.0149703
URS0000E97B44	lncRNA	2.04107	0.000983721	0.0405483
URS00008B5CA5	lncRNA	2.04609	9.60576e-05	0.0154919
URS0000EB3A02	lncRNA	2.06619	5.1207e-06	0.00410344
URS0000EB4B0D	lncRNA	2.11517	1.45727e-06	0.00207605
URS0000E9C63B	lncRNA	2.17221	0.000117787	0.0172595
URS0000E95279	lncRNA	2.18081	3.65954e-11	6.56898e-07
URS0002342ED2	lncRNA	2.18704	0.00114524	0.0430605
URS0000EAE622	lncRNA	2.21611	0.00092444	0.0392474
URS00023430CC	lncRNA	2.22668	0.00114473	0.0430605
URS0000EA1E35	lncRNA	2.24573	0.000427639	0.0275526
URS0000EAADE3	lncRNA	2.24577	6.94602e-05	0.0143568
URS00008BE75C	lncRNA	2.26962	0.000546977	0.0316617
URS00009B8885	lncRNA	2.27737	3.3244e-05	0.00979857
URS00009B1D32	lncRNA	2.29136	0.000674105	0.0344344
URS0002341C07	lncRNA	2.30012	0.000757897	0.0356601
URS0000EB47B0	lncRNA	2.31037	0.000831251	0.0377939
URS0000EB88D4	lncRNA	2.49393	1.10182e-05	0.00565081
URS00008E39D2	lncRNA	2.50772	8.31672e-05	0.0149703
URS0001BDDCC6	lncRNA	2.79846	0.000371666	0.0251078
URS00008B6DA4	lncRNA	2.86876	4.06543e-05	0.0113709
URS0000E95051	lncRNA	2.9282	1.56229e-05	0.00702838
URS0000E950DE	lncRNA	3.01575	0.00024881	0.0217253
URS0000E9A9CE	lncRNA	3.11426	2.94353e-10	2.51603e-06
URS0000EAC31A	lncRNA	3.42527	0.000295727	0.0232618
URS0000DBA866	lncRNA	3.49307	0.000571063	0.0323411
URS0000EB469D	lncRNA	3.64315	6.77422e-06	0.00472084
URS0002349A0B	lncRNA	3.84545	3.02143e-05	0.00922365
URS0000D5CE0D	lncRNA	3.88593	5.06359e-07	0.00108205
