# Supplementary material for: Childhood Asthma Biomarkers Derived from Plasma and Saliva Exosomal miRNAs
Source: Int J Mol Sci. 2025 Jul 22;26(15):7043. doi: 10.3390/ijms26157043 (PMC12345866; doi:10.3390/ijms26157043)
Supplement: Supplementary file 1 [file ijms-26-07043-s001.zip › Table S6 lncRNA_Saliva-table.xlsx]

## Sheet: SAL_LncRNA
Table S6: List of differentially expressed lncRNA in saliva samples.
Gene_ID	Type	log2 Fold Change	p-value	Adjusted p-value
URS0000D6E0DE	lncRNA	-3.68618	1.38004e-05	0.0130347
URS0000E9C4B2	lncRNA	-3.42813	5.87709e-06	0.0106332
URS00008B3C99	lncRNA	-3.3321	3.85598e-05	0.0211733
URS0000EB6410	lncRNA	-3.24473	5.78771e-05	0.0264788
URS0000EA0A45	lncRNA	-3.21495	8.54782e-06	0.0114566
URS00008BF3D4	lncRNA	-3.06037	1.10806e-06	0.00294945
URS0000EB903A	lncRNA	-2.81302	3.74353e-05	0.0211733
URS0000E9BAD9	lncRNA	-2.78452	1.27357e-05	0.0128485
URS0000EAC64D	lncRNA	-2.75097	2.70277e-05	0.0178917
URS0000EA71A5	lncRNA	-2.64674	6.89672e-06	0.0106332
URS0002337E2C	lncRNA	-2.5065	4.93195e-07	0.00161765
URS0000EA54A3	lncRNA	-2.28108	3.96101e-05	0.0211733
URS0000E9E223	lncRNA	-2.27224	0.00011765	0.0405271
URS00008B7753	lncRNA	-2.24409	8.89511e-05	0.0341735
URS00008BEF15	lncRNA	-2.22052	0.00013865	0.0466628
URS0000DB74B4	lncRNA	-2.19354	6.79107e-06	0.0106332
URS00008B3D86	lncRNA	-2.16365	2.32912e-11	3.40983e-07
URS0001BF033B	lncRNA	-2.13293	0.000102009	0.0368744
URS0002346EF8	lncRNA	-2.07598	4.84811e-05	0.0239074
URS0000E939A0	lncRNA	-2.03853	2.00001e-05	0.0162668
URS0000D5B9B9	lncRNA	-2.0073	0.000145917	0.0480051
URS0000E99ED0	lncRNA	-1.74967	5.33245e-05	0.0251829
URS0000EA5401	lncRNA	-1.73387	0.000100681	0.0368491
URS00009ADCAA	lncRNA	-1.72551	6.64125e-05	0.0287515
URS0000EA177C	lncRNA	-1.64141	5.54772e-06	0.0106332
URS00025D15D0	lncRNA	-1.55227	4.88549e-08	0.000357618
URS00008B5B6B	lncRNA	-1.49629	0.000127293	0.0433387
URS0000E97C7D	lncRNA	-1.49436	6.67727e-05	0.0287515
URS0000E9E559	lncRNA	-1.33916	1.74728e-05	0.0150471
URS0000EB5219	lncRNA	-1.31581	7.15504e-08	0.000418999
URS0000EB7732	lncRNA	-1.25812	1.31645e-05	0.0128485
URS0000D58031	lncRNA	-1.03041	3.97723e-05	0.0211733
URS0000E9D607	lncRNA	1.08815	0.000105919	0.03715
URS00008B25A6	lncRNA	1.09894	9.71249e-05	0.0359977
URS0000EBDC25	lncRNA	1.19033	8.02371e-05	0.0321828
URS0000E0D0E3	lncRNA	1.24013	0.000150402	0.0489309
URS0000EB236F	lncRNA	1.37961	3.74801e-05	0.0211733
URS00009BFF41	lncRNA	1.56956	7.75221e-05	0.0315256
URS0000EBD806	lncRNA	1.64309	4.96796e-05	0.0239074
URS0000EBCBBC	lncRNA	1.67322	5.52476e-07	0.00161765
URS0000EAF6C0	lncRNA	1.69505	8.83679e-06	0.0114566
URS00008B30B6	lncRNA	1.71605	9.47057e-05	0.0355511
URS0000E9493D	lncRNA	1.77363	2.27102e-05	0.0170501
URS0000EC0308	lncRNA	1.78039	0.000143706	0.0478151
URS0000EA7D4E	lncRNA	1.84546	1.90644e-05	0.0159487
URS0000E92DD2	lncRNA	1.86233	0.000104327	0.03715
URS00008B6831	lncRNA	1.96997	4.26724e-05	0.0218447
URS0000EB457A	lncRNA	2.01019	4.16667e-05	0.0217857
URS0000E97273	lncRNA	2.05491	2.792e-05	0.0178917
URS0000EBBEB2	lncRNA	2.13635	1.16992e-05	0.0128485
URS0000EC1444	lncRNA	2.15299	3.52352e-05	0.0211733
URS0000D5D9E4	lncRNA	2.16185	2.81085e-05	0.0178917
URS0002237A2F	lncRNA	2.16482	5.04407e-07	0.00161765
URS0000EC1421	lncRNA	2.18766	6.24759e-05	0.0278521
URS0000EA656D	lncRNA	2.23427	1.30947e-05	0.0128485
URS00023403DA	lncRNA	2.3095	8.70083e-05	0.033968
URS00019F43E9	lncRNA	2.33609	9.31035e-06	0.0114566
URS0000E96C2E	lncRNA	2.36765	4.00291e-06	0.00850535
URS00009B59A8	lncRNA	2.3846	4.98072e-05	0.0239074
URS0000E92177	lncRNA	2.41238	1.84013e-06	0.00448992
URS00008BAB31	lncRNA	2.44193	2.06519e-11	3.40983e-07
URS0002341A4B	lncRNA	2.47576	3.80182e-05	0.0211733
URS00008BA8D9	lncRNA	2.55286	1.15267e-05	0.0128485
URS00008BDAD5	lncRNA	2.5812	1.99133e-07	0.000971768
URS0000EBFDDA	lncRNA	2.71757	2.76087e-07	0.00115483
URS00009BA1A1	lncRNA	2.73962	5.43532e-05	0.0252613
URS0000EA72F6	lncRNA	2.75435	2.7102e-05	0.0178917
URS0000EA4247	lncRNA	3.09602	1.53027e-05	0.014002
URS000233FA3D	lncRNA	3.16515	9.39067e-06	0.0114566
URS0000EA2D65	lncRNA	3.33282	1.59655e-05	0.0141658
URS00008BAE33	lncRNA	3.34391	3.12731e-08	0.000305225
URS0000EAC971	lncRNA	3.37868	8.89683e-06	0.0114566
URS0000EC0147	lncRNA	4.96714	4.06677e-06	0.00850535
