# Supplementary material for: Childhood Asthma Biomarkers Derived from Plasma and Saliva Exosomal miRNAs
Source: Int J Mol Sci. 2025 Jul 22;26(15):7043. doi: 10.3390/ijms26157043 (PMC12345866; doi:10.3390/ijms26157043)
Supplement: Supplementary file 1 [file ijms-26-07043-s001.zip › Table S7 PL_LnRNA-pathways-table.xlsx]

## Sheet: NCPATH_Plasma
Table S7: List of KEGG pathways associated genes in plasma lncRNA.
Table S7: List of KEGG pathways associated genes in plasma lncRNA.	HSA # ID	Adjusted p-value	p-value	pathway	genes	gene-set
1	hsa04110	4.27224e-14	6.2827e-16	Cell cycle	81	CDC25A,MYC,CDK4,ORC2,ORC6,RAD21,RBL1,TFDP2,TGFB1,YWHAB,GSK3B,ANAPC16,CDKN1A,E2F3,SMAD2,SMAD4,TP53,CDC25C,RB1,TGFB2,YWHAG,ANAPC13,CCND1,CCND2,CCND3,CCNE1,CCNE2,CDC14B,CDC20,CDC23,CDC27,CDK1,CDK6,CDKN2A,CHEK1,ORC4,PLK1,SMAD3,WEE1,YWHAH,YWHAQ,ANAPC10,ANAPC15,BUB1B,CDC14A,CDC7,CDKN1B,CDKN2D,E2F5,MAD2L1,MCM3,MCM6,ORC1,RBL2,TTK,EP300,RBX1,ABL1,ATM,E2F1,CCNB1,CDKN1C,MDM2,STAG1,CDK2,E2F4,SFN,MCM2,MCM4,CD…
2	hsa05225	2.33108e-10	6.85611e-12	Hepatocellular carcinoma	92	EGFR,HGF,IGF1R,MYC,TCF7L1,AKT3,BAX,BCL2L1,CDK4,GSTM3,HMOX1,MAPK1,PIK3R2,TGFB1,WNT1,AXIN2,GSK3B,AKT1,BAK1,CDKN1A,E2F3,MTOR,RAF1,SMAD2,SMAD4,TP53,KEAP1,PTEN,RB1,SHC1,TGFB2,ACTB,ACTG1,CCND1,CDK6,CDKN2A,FZD6,FZD9,GRB2,GSTM4,GSTT2B,KRAS,PIK3R1,RPS6KB1,SMAD3,SMARCA4,WNT3A,WNT4,WNT5A,APC,FZD1,FZD4,FZD7,PHF10,SMARCA2,SMARCB1,TCF7,WNT3,ARID2,CTNNB1,AKT2,ARID1A,E2F1,FZD2,GSTO2,PIK3CA,PRKCA,ELK1,ACTL6A,ARID…
3	hsa04550	7.49089e-10	3.30481e-11	Signaling pathways regulating pluripotency of stem cells	81	BMI1,DLX5,IGF1R,MYC,ACVR1C,AKT3,MAPK1,MAPK11,NODAL,PIK3R2,SOX2,WNT1,AXIN2,GSK3B,SKIL,AKT1,HOXD1,JAK2,LIF,LIFR,MAPK14,RAF1,REST,SMAD2,SMAD4,STAT3,ACVR2B,COMMD3-BMI1,ACVR2A,FGF2,FGFR1,FGFR4,FZD6,FZD9,GRB2,JARID2,KRAS,PIK3R1,RIF1,SMAD1,SMAD3,SMAD5,TCF3,WNT3A,WNT4,WNT5A,ZFHX3,APC,BMPR2,FZD1,FZD4,FZD7,HESX1,ID1,ID2,ID4,IL6ST,PCGF5,TCF7,WNT3,CTNNB1,AKT2,BMPR1A,FZD2,HOXA1,PAX6,PCGF6,PIK3CA,SMAD9,KLF4,NR…
4	hsa04218	5.97636e-09	3.5155e-10	Cellular senescence	85	CDC25A,MYC,AKT3,CALM3,CDK4,HLA-E,IL1A,LIN52,MAPK1,MAPK11,PIK3R2,RBL1,TGFB1,CALM2,AKT1,CDKN1A,E2F3,EIF4EBP1,MAPK14,MTOR,RAF1,SMAD2,TP53,HIPK2,PTEN,RB1,TGFB2,BTRC,CCND1,CCND2,CCND3,CCNE1,CCNE2,CDK1,CDK6,CDKN2A,CHEK1,FBXW11,ITPR1,KRAS,MAP2K3,MAPKAPK2,MCU,NFKB1,PIK3R1,RASSF5,SLC25A6,SMAD3,SQSTM1,E2F5,LIN9,NBN,PPP1CA,PPP1CB,RAD1,RBL2,SERPINE1,SIRT1,FOXM1,AKT2,ATM,CXCL8,E2F1,IL6,PIK3CA,CAPN1,CCNB1,MDM2…
5	hsa05212	1.91198e-08	1.40587e-09	Pancreatic cancer	48	EGFR,MAPK9,AKT3,BAX,BCL2L1,BRCA2,CDK4,MAPK1,PIK3R2,RAC1,TGFB1,AKT1,BAK1,CDKN1A,E2F3,ERBB2,MAPK8,MTOR,RAF1,RALBP1,SMAD2,SMAD4,STAT3,TP53,VEGFA,RB1,TGFB2,CCND1,CDK6,CDKN2A,CHUK,KRAS,NFKB1,PIK3R1,RPS6KB1,SMAD3,RAD51,AKT2,E2F1,PIK3CA,PLD2,STAT1,PIK3CD,EGF,IKBKB,TGFA,TGFBR2,DDB2
6	hsa04150	1.95628e-08	1.72613e-09	mTOR signaling pathway	81	IGF1R,AKT3,LPIN1,MAPK1,PIK3R2,RHOA,SLC38A9,SLC7A5,WNT1,GSK3B,AKT1,EIF4E,EIF4EBP1,MTOR,PDPK1,RAF1,PRKAA2,PTEN,ATP6V1C1,PRKAA1,ATP6V1B2,ATP6V1E1,CHUK,EIF4B,FLCN,FZD6,FZD9,GRB2,KRAS,LAMTOR1,LAMTOR2,LAMTOR3,LAMTOR4,LAMTOR5,NPRL3,PIK3R1,RICTOR,RPS6,RPS6KA3,RPS6KB1,SEH1L,SLC3A2,STRADB,TELO2,ULK1,WNT3A,WNT4,WNT5A,ATP6V1G1,CAB39L,FZD1,FZD4,FZD7,WNT3,ATP6V1F,AKT2,FZD2,PIK3CA,PRKCA,TNF,DDIT4,FNIP1,NRAS,PIK…
7	hsa04152	4.30545e-08	4.43208e-09	AMPK signaling pathway	67	IGF1R,AKT3,CREB1,EEF2K,G6PC,G6PC3,GYS1,PFKFB2,PIK3R2,PRKAB1,RAB10,AKT1,CREB5,EIF4EBP1,ELAVL1,MTOR,PDPK1,PFKM,PPP2CA,PPP2R5E,TBC1D1,PRKAA2,SCD5,PRKAA1,CAMKK2,CCND1,CPT1A,CREB3L2,EEF2,FASN,IRS4,MAP3K7,PCK2,PIK3R1,PPP2R1A,PPP2R1B,PPP2R5C,PRKAB2,RPS6KB1,STRADB,ULK1,CAB39L,PPARG,PPP2R2D,PPP2R3B,RAB2A,SCD,SIRT1,AKT2,PIK3CA,PIK3CD,SREBF1,PPP2R5D,CAB39,RAB14,TSC1,FOXO1,ACACA,CRTC2,HMGCR,PPP2R2A,RAB8A,RHE…
8	hsa05220	4.83998e-08	5.69409e-09	Chronic myeloid leukemia	47	MYC,AKT3,BAX,BCL2L1,CDK4,MAPK1,PIK3R2,TGFB1,AKT1,BAK1,CDKN1A,CRK,E2F3,RAF1,SMAD4,TP53,CTBP2,RB1,SHC1,STAT5A,TGFB2,CCND1,CDK6,CDKN2A,CHUK,CRKL,GRB2,KRAS,NFKB1,PIK3R1,SMAD3,CDKN1B,GAB2,ABL1,AKT2,E2F1,PIK3CA,RUNX1,MDM2,NRAS,PIK3CD,IKBKB,HDAC1,HDAC2,SHC3,TGFBR2,DDB2
9	hsa04933	5.31746e-08	8.75643e-09	AGE-RAGE signaling pathway in diabetic complications	58	MAPK9,AKT3,BAX,CDK4,IL1A,MAPK1,MAPK11,PIK3R2,RAC1,TGFB1,VEGFC,PIM1,AKT1,BCL2,COL4A1,EDN1,JAK2,MAPK14,MAPK8,SMAD2,SMAD4,STAT3,VEGFA,STAT5A,TGFB2,AGER,CCND1,COL4A2,DIAPH1,JUN,KRAS,NFKB1,PIK3R1,PRKCD,SMAD3,CDKN1B,EGR1,PLCE1,SERPINE1,THBD,VCAM1,AKT2,CXCL8,IL6,PIK3CA,PRKCA,STAT1,TNF,COL1A2,NRAS,PIK3CD,PLCG1,PLCD3,MMP2,FOXO1,PLCB1,ICAM1,TGFBR2
10	hsa04068	5.31746e-08	9.38375e-09	FoxO signaling pathway	70	EGFR,IGF1R,MAPK9,AKT3,G6PC,G6PC3,MAPK1,MAPK11,PIK3R2,PRKAB1,TGFB1,AKT1,CDKN1A,MAPK14,MAPK8,PDPK1,RAF1,SMAD4,STAT3,PRKAA2,PTEN,TGFB2,PRKAA1,CCND1,CCND2,CHUK,CSNK1E,GABARAP,GABARAPL1,GRB2,IRS4,KRAS,PCK2,PIK3R1,PLK1,PRKAB2,SGK3,SMAD3,USP7,BCL2L11,CDKN1B,CDKN2D,FBXO25,NLK,PLK4,RBL2,SIRT1,EP300,IL10,AKT2,ATM,IL6,PIK3CA,SOD2,CCNB1,FASLG,MDM2,NRAS,PIK3CD,TNFSF10,CDK2,ATG12,EGF,STK4,IKBKB,FOXO1,GABARAPL2…
11	hsa04919	5.31746e-08	8.37211e-09	Thyroid hormone signaling pathway	66	MYC,AKT3,ATP1A2,MAPK1,PFKFB2,PIK3R2,SLC16A10,SLC9A1,GSK3B,MED4,AKT1,MTOR,PDPK1,PFKM,RAF1,TP53,MED13,ACTB,ACTG1,CCND1,KRAS,MED12,MED24,NOTCH2,PIK3R1,WNT4,ATP1B1,ESR1,ITGAV,ITGB3,KAT2B,NCOA3,PLCE1,EP300,CTNNB1,THRB,AKT2,PIK3CA,PRKACB,PRKCA,SRC,STAT1,ATP2A2,MDM2,NRAS,PIK3CD,NCOA1,PLCG1,RXRB,MED16,PLCD3,RXRA,FOXO1,PLCB1,ATP1A1,HDAC1,HDAC2,KAT2A,RCAN1,RHEB,SIN3A,MED17,NCOA2,PFKL,TSC2,NOTCH4
12	hsa01522	5.31746e-08	7.46206e-09	Endocrine resistance	56	EGFR,IGF1R,MAPK9,ADCY2,AKT3,BAX,CDK4,MAPK1,MAPK11,PIK3R2,ADCY9,AKT1,BCL2,CDKN1A,DLL4,E2F3,ERBB2,MAPK14,MAPK8,MTOR,RAF1,SP1,TP53,RB1,SHC1,CARM1,CCND1,CDKN2A,GRB2,JUN,KRAS,NOTCH2,PIK3R1,RPS6KB1,CDKN1B,ESR1,FOS,HBEGF,NCOA3,AKT2,E2F1,GNAS,PIK3CA,PRKACB,SRC,MDM2,NRAS,PIK3CD,ABCB11,MMP2,MMP9,ESR2,JAG2,SHC3,GPER1,NOTCH4
13	hsa04931	1.23771e-07	2.54823e-08	Insulin resistance	60	MAPK9,AKT3,CREB1,G6PC,G6PC3,GFPT1,GYS1,MLXIP,PIK3R2,PRKAB1,PTPN1,GSK3B,AKT1,CREB5,MAPK8,MTOR,OGT,PDPK1,STAT3,PPARA,PRKAA2,PTEN,MLX,PRKAA1,CPT1A,CREB3L2,NFKB1,PCK2,PIK3R1,PRKAB2,PRKCD,PYGB,RPS6KA3,RPS6KB1,SLC27A4,SOCS3,PPP1CA,PPP1CB,TRIB3,AKT2,IL6,PIK3CA,TNF,GFPT2,PIK3CD,PPP1R3D,SREBF1,NR1H2,SLC27A1,IKBKB,PTPA,PTPRF,FOXO1,CRTC2,PPP1CC,PYGL,CREB3L4,OGA,PPP1R3E,SLC2A4
14	hsa05215	1.23771e-07	2.43863e-08	Prostate cancer	55	EGFR,IGF1R,TCF7L1,AKT3,CREB1,MAPK1,PIK3R2,GSK3B,AKT1,BCL2,CDKN1A,CREB5,E2F3,ERBB2,MTOR,PDPK1,RAF1,TP53,PTEN,RB1,ZEB1,AR,CCND1,CCNE1,CCNE2,CHUK,CREB3L2,FGFR1,GRB2,HSP90AA1,HSP90B1,KRAS,NFKB1,PIK3R1,CDKN1B,NKX3-1,PLAU,TCF7,EP300,CTNNB1,AKT2,E2F1,PIK3CA,MDM2,NRAS,PIK3CD,CDK2,EGF,IKBKB,MMP9,FOXO1,GSTP1,HSP90AB1,TGFA,CREB3L4
15	hsa04012	3.14475e-07	6.93694e-08	ErbB signaling pathway	49	EGFR,MAPK9,MYC,ABL2,AKT3,MAPK1,PAK1,PIK3R2,GSK3B,AKT1,CDKN1A,CRK,EIF4EBP1,ERBB2,ERBB3,MAP2K7,MAPK8,MTOR,RAF1,SHC1,STAT5A,CAMK2G,CRKL,GRB2,JUN,KRAS,PAK2,PIK3R1,RPS6KB1,BTC,CDKN1B,HBEGF,NRG4,PAK6,AREG,ABL1,AKT2,PIK3CA,PRKCA,SRC,ELK1,MAP2K4,NRAS,PIK3CD,PLCG1,EGF,CAMK2A,SHC3,TGFA
16	hsa04722	3.48779e-07	8.20657e-08	Neurotrophin signaling pathway	63	MAPK9,AKT3,BAX,CALM3,MAPK1,MAPK11,PIK3R2,RAC1,RHOA,RPS6KA5,CALM2,GSK3B,AKT1,BCL2,CRK,MAP2K7,MAP3K1,MAPK14,MAPK8,NTRK3,PDPK1,RAF1,TP53,TRAF6,SHC1,ARHGDIA,BDNF,BEX3,CAMK2G,CRKL,GRB2,IRAK3,JUN,KIDINS220,KRAS,MAPKAPK2,NFKB1,PIK3R1,PRDM4,PRKCD,RPS6KA3,CAMK4,IRAK1,IRAK4,SH2B3,ABL1,AKT2,PIK3CA,RAP1A,RAPGEF1,FASLG,NRAS,PIK3CD,PLCG1,IRAK2,IKBKB,CALML3,CAMK2A,NGFR,FRS2,SHC3,MAP2K5,SH2B1
17	hsa01524	3.72538e-07	9.31344e-08	Platinum drug resistance	44	AKT3,ATP7A,BAX,BCL2L1,BIRC5,GSTM3,MAPK1,PIK3R2,SLC31A1,XIAP,MSH3,AKT1,BAK1,BCL2,CDKN1A,ERBB2,PDPK1,TP53,BID,BRCA1,CDKN2A,CYCS,GSTM4,GSTT2B,MSH2,PIK3R1,MSH6,XPA,AKT2,ATM,GSTO2,PIK3CA,TOP2A,FASLG,MDM2,PIK3CD,REV3L,APAF1,ERCC1,GSTO1,GSTP1,GSTA4,GSTM2,TOP2B
18	hsa05219	5.82995e-07	1.54322e-07	Bladder cancer	29	CDH1,EGFR,MYC,CDK4,MAPK1,RPS6KA5,CDKN1A,E2F3,ERBB2,MTOR,RAF1,TP53,VEGFA,RB1,CCND1,CDKN2A,KRAS,HBEGF,CXCL8,E2F1,MMP1,SRC,MDM2,NRAS,EGF,MMP2,MMP9,THBS1,TYMP
19	hsa04910	1.3181e-06	3.68292e-07	Insulin signaling pathway	69	MAPK9,SOCS2,AKT3,CALM3,G6PC,G6PC3,GYS1,MAPK1,PHKA1,PIK3R2,PRKAB1,PTPN1,SOCS1,CALM2,GSK3B,PRKAR1A,AKT1,CRK,EIF4E,EIF4EBP1,HK2,MAPK8,MKNK2,MTOR,PDPK1,RAF1,PRKAA2,SHC1,PRKAA1,CRKL,FASN,FLOT2,GRB2,IRS4,KRAS,PCK2,PDE3B,PHKB,PIK3R1,PRKAB2,PRKAR2A,PYGB,RPS6,RPS6KB1,SOCS3,PPP1CA,PPP1CB,AKT2,PIK3CA,PRKACB,RAPGEF1,ELK1,NRAS,PIK3CD,PPP1R3D,SREBF1,IKBKB,TSC1,CALML3,PTPRF,FOXO1,ACACA,PPP1CC,PYGL,RHEB,SHC3,PPP…
20	hsa04390	1.42118e-06	4.17993e-07	Hippo signaling pathway	77	CDH1,MYC,TCF7L1,BIRC5,SOX2,TGFB1,WNT1,WWC1,YWHAB,AXIN2,GSK3B,NF2,PARD6B,PPP2CA,SMAD2,SMAD4,STK3,TGFB2,YAP1,YWHAG,ACTB,ACTG1,AMOT,BTRC,CCND1,CCND2,CCND3,CSNK1E,FBXW11,FZD6,FZD9,LATS1,PPP2R1A,PPP2R1B,SAV1,SMAD1,SMAD3,SMAD7,WNT3A,WNT4,WNT5A,YWHAH,YWHAQ,APC,BMPR2,DLG5,FZD1,FZD4,FZD7,ID1,ID2,MPP5,PPP1CA,PPP1CB,PPP2R2D,SERPINE1,TCF7,WNT3,AREG,CTNNB1,BMPR1A,FZD2,SNAI2,BMP8A,LATS2,WNT10A,AMH,MOB1B,WNT8B,…
21	hsa05210	2.70781e-06	8.36236e-07	Colorectal cancer	53	EGFR,MAPK9,MYC,TCF7L1,AKT3,BAX,BIRC5,MAPK1,PIK3R2,RAC1,RHOA,TGFB1,AXIN2,GSK3B,MSH3,AKT1,BAK1,BCL2,CDKN1A,MAPK8,MTOR,RAF1,SMAD2,SMAD4,TP53,TGFB2,CCND1,CYCS,GRB2,JUN,KRAS,MSH2,PIK3R1,RPS6KB1,SMAD3,APC,APPL1,BCL2L11,FOS,MSH6,TCF7,AREG,CTNNB1,AKT2,PIK3CA,NRAS,PIK3CD,DCC,EGF,AXIN1,TGFA,TGFBR2,DDB2
22	hsa05226	3.40195e-06	1.10063e-06	Gastric cancer	72	CDH1,EGFR,HGF,MYC,TCF7L1,AKT3,BAX,MAPK1,PIK3R2,TGFB1,WNT1,AXIN2,GSK3B,AKT1,BAK1,BCL2,CDKN1A,E2F3,ERBB2,MTOR,RAF1,SMAD2,SMAD4,TP53,RB1,SHC1,TGFB2,RARB,CCND1,CCNE1,CCNE2,FGF2,FZD6,FZD9,GRB2,KRAS,PIK3R1,RPS6KB1,SMAD3,WNT3A,WNT4,WNT5A,APC,CDKN1B,FZD1,FZD4,FZD7,TCF7,WNT3,CTNNB1,AKT2,E2F1,FZD2,PIK3CA,NRAS,PIK3CD,WNT10A,CDK2,RXRB,EGF,WNT8B,ABCB1,WNT9B,RXRA,WNT16,AXIN1,FRAT2,LRP6,SHC3,TGFBR2,DDB2,DVL2
23	hsa04520	3.76318e-06	1.27284e-06	Adherens junction	41	CDH1,EGFR,IGF1R,TCF7L1,MAPK1,PTPN1,RAC1,RHOA,WASF1,CSNK2A1,ERBB2,SMAD2,SMAD4,YES1,WASF2,ACTB,ACTG1,ACTN1,ACTN4,FGFR1,LMO7,MAP3K7,PTPRJ,SMAD3,VCL,IQGAP1,NLK,TCF7,EP300,TJP1,CTNNB1,WASF3,SNAI1,SNAI2,SRC,ACP1,WASL,PTPRF,AFDN,SSX2IP,TGFBR2
24	hsa05222	6.33225e-06	2.23491e-06	Small cell lung cancer	50	MYC,AKT3,BAX,BCL2L1,CDK4,PIK3R2,XIAP,CKS2,AKT1,BAK1,BCL2,CDKN1A,COL4A1,E2F3,LAMB1,TP53,TRAF6,PTEN,RB1,RARB,CCND1,CCNE1,CCNE2,CDK6,CHUK,COL4A2,CYCS,ITGA2,LAMB3,LAMC1,NFKB1,PIK3R1,PTGS2,TRAF4,CDKN1B,ITGA3,ITGAV,ITGB1,AKT2,E2F1,PIK3CA,PIK3CD,CDK2,RXRB,APAF1,TRAF5,IKBKB,RXRA,DDB2,TRAF2
25	hsa01521	9.84484e-06	3.61943e-06	EGFR tyrosine kinase inhibitor resistance	43	EGFR,HGF,IGF1R,AKT3,AXL,BAX,BCL2L1,MAPK1,PIK3R2,GSK3B,AKT1,BCL2,EIF4E,EIF4EBP1,ERBB2,ERBB3,JAK2,MTOR,RAF1,STAT3,VEGFA,PTEN,SHC1,FGF2,GRB2,KDR,KRAS,PIK3R1,RPS6,RPS6KB1,BCL2L11,IL6R,AKT2,IL6,PIK3CA,PRKCA,SRC,NRAS,PIK3CD,PLCG1,EGF,SHC3,TGFA
26	hsa05213	1.0695e-05	4.23873e-06	Endometrial cancer	34	CDH1,EGFR,MYC,TCF7L1,AKT3,BAX,MAPK1,PIK3R2,AXIN2,GSK3B,AKT1,BAK1,CDKN1A,ERBB2,PDPK1,RAF1,TP53,PTEN,CCND1,GRB2,KRAS,PIK3R1,APC,TCF7,CTNNB1,AKT2,PIK3CA,ELK1,NRAS,PIK3CD,EGF,ILK,AXIN1,DDB2
27	hsa05165	1.0695e-05	4.24655e-06	Human papillomavirus infection	143	EGFR,TCF7L1,AKT3,BAX,CDK4,CREB1,HLA-E,IFNA1,IFNAR2,MAPK1,NFX1,PIK3R2,PKM,RBL1,WNT1,AXIN2,GSK3B,AKT1,BAK1,CDKN1A,COL4A1,CREB5,EIF4EBP1,HDAC4,HDAC5,LAMB1,LFNG,MTOR,PARD6B,PPP2CA,PPP2R5E,RAF1,STAT2,TP53,VEGFA,PTEN,RB1,ATP6V1C1,ATP6V0E1,ATP6V1B2,ATP6V1E1,CCND1,CCND2,CCND3,CCNE1,CCNE2,CDK6,CHUK,COL4A2,CREB3L2,FZD6,FZD9,GRB2,HEYL,ITGA2,ITGB4,KRAS,LAMB3,LAMC1,NFKB1,NOTCH2,PIK3R1,PPP2R1A,PPP2R1B,PPP2R5C,…
28	hsa05214	1.27708e-05	5.25858e-06	Glioma	41	EGFR,IGF1R,AKT3,BAX,CALM3,CDK4,MAPK1,PIK3R2,CALM2,AKT1,BAK1,CDKN1A,E2F3,MTOR,RAF1,TP53,PTEN,RB1,SHC1,CAMK2G,CCND1,CDK6,CDKN2A,GRB2,KRAS,PIK3R1,CAMK4,AKT2,E2F1,PIK3CA,PRKCA,MDM2,NRAS,PIK3CD,PLCG1,EGF,CALML3,CAMK2A,SHC3,TGFA,DDB2
29	hsa05167	1.39905e-05	5.96652e-06	Kaposi sarcoma-associated herpesvirus infection	91	MAPK9,MYC,TCF7L1,AKT3,BAX,C3,CALM3,CDK4,CREB1,HLA-E,IFNA1,IFNAR2,LYN,MAPK1,MAPK11,PIK3R2,RAC1,CALM2,GSK3B,AKT1,BAK1,CDKN1A,E2F3,JAK2,MAP2K7,MAPK14,MAPK8,MTOR,PIK3CG,RAF1,STAT2,STAT3,TP53,VEGFA,RB1,BID,ATG14,CCND1,CDK6,CHUK,CYCS,FGF2,GABARAP,GABARAPL1,GNB1,GNB2,GNG12,ITPR1,JUN,KRAS,MAPKAPK2,NFKB1,PIK3R1,PTGS2,TCF3,FOS,IL6ST,MAP1LC3B,TCF7,EP300,CTNNB1,AKT2,CCR5,CXCL8,E2F1,IL6,PIK3CA,SRC,STAT1,SYK,T…
30	hsa05418	1.67472e-05	7.38847e-06	Fluid shear stress and atherosclerosis	73	MAPK9,AKT3,CALM3,GSTM3,HMOX1,IL1A,MAPK11,PIK3R2,RAC1,RHOA,SUMO1,CALM2,AKT1,BCL2,EDN1,IFNG,MAP2K7,MAPK14,MAPK8,TP53,VEGFA,ACVR2B,KEAP1,PRKAA2,PRKAA1,ACTB,ACTG1,ACVR2A,CHUK,GSTM4,GSTT2B,HSP90AA1,HSP90B1,JUN,KDR,MAP3K7,NFKB1,PIK3R1,SQSTM1,TXN2,BMPR2,CAV1,FOS,IL1R1,ITGAV,ITGB3,THBD,CTNNB1,VCAM1,AKT2,BMPR1A,GSTO2,NPPC,PIK3CA,SRC,TNF,ASS1,MAP2K4,PIK3CD,IKBKB,MMP2,MMP9,CALML3,GSTO1,GSTP1,HSP90AB1,ICAM1,…
31	hsa04211	6.01382e-05	2.7416e-05	Longevity regulating pathway	45	IGF1R,ADCY2,AKT3,BAX,CREB1,PIK3R2,PRKAB1,ADCY9,AKT1,CREB5,EIF4E,EIF4EBP1,MTOR,TP53,PRKAA2,PRKAA1,CAMKK2,CREB3L2,IRS4,KRAS,NFKB1,PIK3R1,PRKAB2,RPS6KB1,ULK1,APPL1,CAMK4,PPARG,SIRT1,AKT2,PIK3CA,PRKACB,SOD2,NRAS,PIK3CD,SESN3,SESN2,TSC1,FOXO1,SESN1,RHEB,ATF6B,CREB3L4,EHMT2,TSC2
32	hsa04510	8.24935e-05	3.88205e-05	Focal adhesion	87	EGFR,HGF,IGF1R,MAPK9,AKT3,MAPK1,PAK1,PARVB,PIK3R2,RAC1,RHOA,VEGFC,XIAP,GSK3B,AKT1,BCL2,COL4A1,CRK,ERBB2,LAMB1,MAPK8,PDPK1,RAF1,VEGFA,PTEN,SHC1,ACTB,ACTG1,ACTN1,ACTN4,CCND1,CCND2,CCND3,COL4A2,CRKL,DIAPH1,FLNA,GRB2,ITGA2,ITGB4,JUN,KDR,LAMB3,LAMC1,PAK2,PIK3R1,VAV2,VCL,ZYX,CAV1,ITGA3,ITGAV,ITGB1,ITGB3,PAK6,PPP1CA,PPP1CB,PPP1R12A,ITGA9,TLN2,CTNNB1,AKT2,PIK3CA,PIP5K1A,PRKCA,RAP1A,RAPGEF1,ROCK2,SRC,ELK1…
33	hsa04917	8.39771e-05	4.07536e-05	Prolactin signaling pathway	37	MAPK9,SOCS2,AKT3,MAPK1,MAPK11,PIK3R2,SOCS1,GSK3B,AKT1,JAK2,MAPK14,MAPK8,RAF1,STAT3,SHC1,STAT5A,CCND1,CCND2,GRB2,KRAS,NFKB1,PIK3R1,SOCS3,SOCS5,ESR1,FOS,AKT2,PIK3CA,SOCS6,SRC,STAT1,NRAS,PIK3CD,SOCS7,ESR2,SHC3,GALT
34	hsa04915	0.000105173	5.25867e-05	Estrogen signaling pathway	64	EGFR,ADCY2,AKT3,CALM3,CREB1,KRT10,KRT14,KRT18,MAPK1,PIK3R2,ADCY9,CALM2,AKT1,BCL2,CREB5,RAF1,RARA,SP1,SHC1,CREB3L2,CTSD,GRB2,HSP90AA1,HSP90B1,HSPA1A,HSPA1B,HSPA8,ITPR1,JUN,KRAS,KRT33B,OPRM1,PIK3R1,PRKCD,ESR1,FOS,HBEGF,HSPA2,NCOA3,AKT2,GNAS,PIK3CA,PRKACB,SRC,GNAQ,NRAS,PIK3CD,NCOA1,KCNJ5,MMP2,MMP9,CALML3,KCNJ6,PLCB1,ESR2,FKBP4,HSP90AB1,ITPR3,SHC3,TGFA,ATF6B,CREB3L4,NCOA2,GPER1
35	hsa04066	0.000224359	0.000115479	HIF-1 signaling pathway	51	EGFR,IGF1R,AKT3,ALDOA,EGLN3,HMOX1,MAPK1,PIK3R2,VHL,AKT1,BCL2,CDKN1A,EDN1,EIF4E,EIF4EBP1,ELOB,ENO1,ERBB2,HK2,IFNG,MKNK2,MTOR,PFKM,STAT3,TFRC,VEGFA,PGK1,CAMK2G,CUL2,EGLN2,NFKB1,PIK3R1,RPS6,RPS6KB1,CDKN1B,IL6R,SERPINE1,EP300,RBX1,AKT2,EGLN1,IL6,LDHA,PIK3CA,PRKCA,GAPDH,PIK3CD,PLCG1,EGF,CAMK2A,PFKL
36	hsa04071	0.000302712	0.000160259	Sphingolipid signaling pathway	58	MAPK9,ACER2,AKT3,BAX,MAPK1,MAPK11,PIK3R2,RAC1,RHOA,SPTLC1,SPTLC3,AKT1,BCL2,MAPK14,MAPK8,PDPK1,PPP2CA,PPP2R5E,RAF1,SGPL1,TP53,GNA13,PTEN,BID,ABCC1,ADORA3,CTSD,KRAS,NFKB1,PIK3R1,PPP2R1A,PPP2R1B,PPP2R5C,CERS6,DEGS1,GAB2,PPP2R2D,PPP2R3B,SGMS2,SGPP1,AKT2,PIK3CA,PLD2,PRKCA,ROCK2,TNF,GNAQ,NRAS,NSMAF,PIK3CD,PPP2R5D,S1PR2,PLCB1,ASAH1,CERS1,PPP2R2A,SMPD2,TRAF2
37	hsa04922	0.000452432	0.000246176	Glucagon signaling pathway	50	ADCY2,AKT3,CALM3,CREB1,G6PC,G6PC3,GYS1,PHKA1,PKM,PRKAB1,SIK2,CALM2,AKT1,CREB5,PFKM,PGAM4,PPARA,PRKAA2,PRKAA1,CAMK2G,CPT1A,CREB3L2,ITPR1,PCK2,PDE3B,PHKB,PPP4R3B,PRKAB2,PYGB,SIK1,SIRT1,EP300,AKT2,GNAS,LDHA,PRKACB,GNAQ,CALML3,CAMK2A,PGAM1,FOXO1,PLCB1,ACACA,CRTC2,ITPR3,PPP4C,PYGL,ATF6B,CREB3L4,PFKL
38	hsa04668	0.000479164	0.000267768	TNF signaling pathway	51	MAPK9,AKT3,CASP7,CREB1,MAPK1,MAPK11,NOD2,PIK3R2,RPS6KA5,VEGFC,AKT1,CCL5,CREB5,EDN1,LIF,MAP2K7,MAPK14,MAPK8,TNFAIP3,BAG4,CHUK,CREB3L2,JUN,MAP2K3,MAP3K7,NFKB1,PIK3R1,PTGS2,SOCS3,FOS,IL15,VCAM1,AKT2,IL6,PIK3CA,TNF,DNM1L,MAP2K4,PIK3CD,TRAF5,IKBKB,MMP9,RPS6KA4,BCL3,CEBPB,DAB2IP,ICAM1,ATF6B,CREB3L4,TAB1,TRAF2
39	hsa05223	0.000765731	0.000439169	Non-small cell lung cancer	44	EGFR,HGF,AKT3,BAX,CDK4,MAPK1,PIK3R2,AKT1,BAK1,CDKN1A,E2F3,ERBB2,PDPK1,RAF1,STAT3,TP53,RB1,STAT5A,RARB,CCND1,CDK6,CDKN2A,EML4,GRB2,KIF5A,KIF5B,KRAS,PIK3R1,RASSF5,KIF5C,RET,AKT2,E2F1,PIK3CA,PRKCA,NRAS,PIK3CD,PLCG1,RXRB,EGF,STK4,RXRA,TGFA,DDB2
40	hsa04151	0.00120344	0.000707905	PI3K-Akt signaling pathway	139	EGFR,HGF,IGF1R,MYC,PHLPP2,AKT3,BCL2L1,CDK4,CREB1,G6PC,G6PC3,GYS1,IFNA1,IFNAR2,IL2RA,MAPK1,PIK3R2,RAC1,VEGFC,YWHAB,GSK3B,AKT1,BCL2,CDKN1A,COL4A1,CREB5,EIF4E,EIF4EBP1,ERBB2,ERBB3,JAK2,LAMB1,MCL1,MTOR,PDPK1,PIK3CG,PPP2CA,PPP2R5E,RAF1,TP53,VEGFA,EPHA2,PHLPP1,PRKAA2,PTEN,YWHAG,PRKAA1,BDNF,BRCA1,CCND1,CCND2,CCND3,CCNE1,CCNE2,CDC37,CDK6,CHUK,COL4A2,CREB3L2,EIF4B,FGF2,FGFR1,FGFR4,GNB1,GNB2,GNG12,GRB2,HSP…
41	hsa04934	0.00121462	0.000732345	Cushing syndrome	65	EGFR,TCF7L1,ADCY2,CDK4,CREB1,MAPK1,RBBP5,WNT1,ADCY9,AXIN2,GSK3B,CDKN1A,CREB5,E2F3,SP1,RB1,CAMK2G,CCND1,CCNE1,CCNE2,CDK6,CDKN2A,CREB3L2,FZD6,FZD9,ITPR1,KMT2A,KMT2D,USP8,WDR5B,WNT3A,WNT4,WNT5A,APC,CDKN1B,FZD1,FZD4,FZD7,NCEH1,TCF7,WNT3,CTNNB1,E2F1,FZD2,GNAS,PRKACB,RAP1A,GNAQ,WNT10A,CDK2,PDE11A,WNT8B,CAMK2A,MEN1,WNT9B,WNT16,PLCB1,AXIN1,ITPR3,LDLR,SCARB1,AIP,ATF6B,CREB3L4,DVL2
42	hsa04926	0.00124942	0.000771698	Relaxin signaling pathway	56	EGFR,MAPK9,ADCY2,AKT3,CREB1,MAPK1,MAPK11,PIK3R2,TGFB1,VEGFC,ADCY9,AKT1,COL4A1,CREB5,EDN1,MAP2K7,MAPK14,MAPK8,RAF1,SMAD2,VEGFA,SHC1,COL4A2,CREB3L2,GNB1,GNB2,GNG12,GRB2,JUN,KRAS,NFKB1,PIK3R1,SMAD3,FOS,AKT2,GNAS,MMP1,PIK3CA,PRKACB,PRKCA,SRC,COL1A2,MAP2K4,NRAS,PIK3CD,MMP2,MMP9,PLCB1,ARRB1,GNG7,SHC3,TGFBR2,ATF6B,CREB3L4,GNB5,GNG3
43	hsa04010	0.00144182	0.000911736	MAPK signaling pathway	113	EGFR,HGF,IGF1R,MAPK9,MYC,AKT3,DUSP2,IL1A,MAP4K2,MAPK1,MAPK11,MAPKAPK5,PAK1,RAC1,RPS6KA5,SRF,TGFB1,VEGFC,TAOK1,AKT1,CRK,DUSP3,ERBB2,ERBB3,MAP2K7,MAP3K1,MAPK14,MAPK8,MKNK2,PLA2G4F,RAF1,TP53,TRAF6,VEGFA,EPHA2,MAP4K4,STK3,TGFB2,BDNF,CACNA2D1,CACNB2,CHUK,CRKL,ELK4,FGF2,FGFR1,FGFR4,FLNA,GNG12,GRB2,HSPA1A,HSPA1B,HSPA8,JUN,KDR,KRAS,LAMTOR3,MAP2K3,MAP3K7,MAPKAPK2,NFKB1,PAK2,PPM1A,RPS6KA3,DUSP16,FOS,HSPA2,…
44	hsa04115	0.00184479	0.00119369	p53 signaling pathway	43	BAX,BCL2L1,CCNG1,CDK4,MDM4,BCL2,CDKN1A,TNFRSF10B,TP53,PTEN,ZMAT3,BID,EI24,AIFM2,CCND1,CCND2,CCND3,CCNE1,CCNE2,CDK1,CDK6,CDKN2A,CHEK1,CYCS,PPM1D,SERPINB5,STEAP3,TNFRSF10A,PERP,SERPINE1,ATM,CCNB1,MDM2,SESN3,CDK2,SESN2,APAF1,SFN,SESN1,SHISA5,THBS1,DDB2,TSC2
45	hsa05216	0.00212727	0.00140775	Thyroid cancer	23	CDH1,MYC,TCF7L1,BAX,MAPK1,BAK1,CDKN1A,TP53,CCND1,KRAS,TPM3,PPARG,RET,TCF7,TFG,CTNNB1,NCOA4,NRAS,RXRB,CCDC6,RXRA,DDB2,PAX8
46	hsa04530	0.00275973	0.00186688	Tight junction	72	MAPK9,CDK4,MSN,MYH11,PRKAB1,RAC1,RHOA,ARPC5,CGNL1,ERBB2,MAP2K7,MAP3K1,MAPK8,NF2,PARD6B,PPP2CA,HSPA4,PRKAA2,RAB8B,RAP2C,TIAM1,AMOTL1,PRKAA1,ACTB,ACTG1,ACTN1,ACTN4,ACTR2,ACTR3B,AMOT,ARPC5L,CCND1,CLDN2,JUN,PPP2R1A,PPP2R1B,PRKAB2,TUBA1A,TUBA1C,YBX3,ITGB1,MPP5,PPP2R2D,TJP2,TJAP1,TJP1,MYH10,PRKACB,RAP1A,ROCK2,SRC,RUNX1,ARHGAP17,ARPC3,EZR,F11R,WASL,AMOTL2,CLDN4,OCLN,ARPC1B,MYH14,MYL12A,MYH9,CLDN10,AFDN,…
47	hsa04666	0.00326645	0.00230573	Fc gamma R-mediated phagocytosis	46	AKT3,LYN,MAPK1,MARCKS,PAK1,PIK3R2,RAC1,WASF1,AKT1,ARPC5,CRK,PLA2G4F,RAF1,WASF2,ACTR2,ACTR3B,ARPC5L,CFL2,CRKL,PIK3R1,PLPP3,PRKCD,RPS6KB1,VAV2,GAB2,WASF3,AKT2,ASAP1,PIK3CA,PIP5K1A,PLD2,PRKCA,SRC,SYK,ARPC3,PIK3CD,PIP5K1C,WASL,VAV3,PLCG1,ARPC1B,CFL1,ARF6,ARPC2,DNM2,JMJD7-PLA2G4B
48	hsa04928	0.00326645	0.00230573	Parathyroid hormone synthesis, secretion and action	46	EGFR,ADCY2,CREB1,MAPK1,MEF2D,RHOA,VDR,ADCY9,BCL2,CDKN1A,CREB5,RAF1,SP1,GNA13,AKAP13,CREB3L2,CYP27B1,FGFR1,ITPR1,MMP25,NACA,PDE4D,BGLAP,CYP24A1,EGR1,FOS,HBEGF,GNAS,PLD2,PRKACB,PRKCA,RUNX2,GNAQ,MMP15,RXRB,MMP17,RXRA,PLCB1,ARRB1,GATA3,ITPR3,LRP6,MEF2C,ATF6B,CREB3L4,MAFB
49	hsa05221	0.00417727	0.00301009	Acute myeloid leukemia	31	MYC,TCF7L1,AKT3,MAPK1,PIK3R2,PIM1,AKT1,EIF4EBP1,MTOR,RAF1,RARA,STAT3,STAT5A,CCND1,CHUK,GRB2,KRAS,NFKB1,PIK3R1,RPS6KB1,RUNX1T1,ZBTB16,TCF7,AKT2,PIK3CA,RUNX1,NRAS,PER2,PIK3CD,IKBKB,PPARD
50	hsa04664	0.00447122	0.00328766	Fc epsilon RI signaling pathway	32	MAPK9,AKT3,ALOX5AP,LYN,MAPK1,MAPK11,PIK3R2,RAC1,AKT1,MAP2K7,MAPK14,MAPK8,PDPK1,PLA2G4F,RAF1,GRB2,KRAS,MAP2K3,PIK3R1,VAV2,GAB2,AKT2,PIK3CA,PRKCA,SYK,TNF,MAP2K4,NRAS,PIK3CD,VAV3,PLCG1,JMJD7-PLA2G4B
51	hsa05211	0.0045397	0.00340478	Renal cell carcinoma	36	HGF,AKT3,EGLN3,MAPK1,PAK1,PIK3R2,RAC1,TGFB1,VHL,AKT1,CDKN1A,CRK,ELOB,RAF1,VEGFA,TGFB2,CRKL,CUL2,EGLN2,FLCN,GRB2,JUN,KRAS,PAK2,PIK3R1,PAK6,EP300,RBX1,AKT2,EGLN1,PIK3CA,RAP1A,RAPGEF1,NRAS,PIK3CD,TGFA
52	hsa05224	0.00479309	0.00373579	Breast cancer	75	EGFR,IGF1R,MYC,TCF7L1,AKT3,BAX,BRCA2,CDK4,MAPK1,PIK3R2,WNT1,AXIN2,GSK3B,AKT1,BAK1,CDKN1A,DLL4,E2F3,ERBB2,MTOR,RAF1,SP1,TP53,PTEN,RB1,SHC1,BRCA1,CCND1,CDK6,FGF2,FGFR1,FZD6,FZD9,GRB2,HEYL,JUN,KRAS,NOTCH2,PIK3R1,RPS6KB1,WNT3A,WNT4,WNT5A,APC,ESR1,FOS,FZD1,FZD4,FZD7,NCOA3,TCF7,WNT3,CTNNB1,AKT2,E2F1,FZD2,PIK3CA,NRAS,PIK3CD,WNT10A,NCOA1,EGF,WNT8B,WNT9B,WNT16,AXIN1,ESR2,FRAT2,HES1,JAG2,LRP6,SHC3,DDB2,DVL…
53	hsa04210	0.00479309	0.0036682	Apoptosis	61	MAPK9,AKT3,BAX,BCL2L1,BIRC5,CASP7,LMNB2,MAPK1,PIK3R2,XIAP,AKT1,BAK1,BCL2,CASP2,MAPK8,MCL1,PDPK1,RAF1,TNFRSF10B,TP53,BID,ACTB,ACTG1,CHUK,CTSD,CYCS,DIABLO,ITPR1,JUN,KRAS,NFKB1,PIK3R1,TNFRSF10A,TUBA1A,TUBA1C,BCL2L11,EIF2AK3,EIF2S1,FOS,LMNB1,PTPN13,AKT2,ATM,PIK3CA,TNF,CAPN1,FASLG,NRAS,PIK3CD,TNFSF10,APAF1,CTSS,IKBKB,CTSB,DAB2IP,ITPR3,DFFB,GZMB,PARP2,LMNA,TRAF2
54	hsa04912	0.00672802	0.00534284	GnRH signaling pathway	40	EGFR,MAPK9,ADCY2,CALM3,MAPK1,MAPK11,ADCY9,CALM2,MAP2K7,MAP3K1,MAPK14,MAPK8,PLA2G4F,RAF1,CAMK2G,GRB2,ITPR1,JUN,KRAS,MAP2K3,PRKCD,EGR1,GNRH1,HBEGF,GNAS,PLD2,PRKACB,PRKCA,SRC,ELK1,GNAQ,MAP2K4,NRAS,MMP2,CALML3,CAMK2A,PLCB1,ITPR3,MAP3K4,JMJD7-PLA2G4B
55	hsa04625	0.00907695	0.00734165	C-type lectin receptor signaling pathway	43	MAPK9,AKT3,CALM3,MAPK1,MAPK11,PAK1,PIK3R2,RHOA,CALM2,AKT1,MAPK14,MAPK8,RAF1,STAT2,MALT1,CHUK,CYLD,IL12B,ITPR1,JUN,KRAS,MAPKAPK2,NFKB1,PIK3R1,PRKCD,PTGS2,IL10,AKT2,IL6,PIK3CA,SRC,STAT1,SYK,TNF,MDM2,NRAS,PIK3CD,CLEC4E,IKBKB,CALML3,BCL3,ITPR3,CLEC7A
56	hsa04216	0.00947284	0.00780116	Ferroptosis	20	HMOX1,SLC11A2,SLC7A11,GSS,TFRC,TP53,FTH1,FTL,PRNP,SLC39A14,SLC3A2,STEAP3,ACSL1,MAP1LC3B,SLC39A8,ALOX15,NCOA4,LPCAT3,PCBP2,VDAC2
57	hsa01523	0.0102717	0.00861012	Antifolate resistance	16	ABCG2,ABCC1,ABCC4,CHUK,MTHFR,NFKB1,SLC19A1,ABCC3,DHFR,DHFR2,TYMS,IL6,TNF,IKBKB,SHMT1,SHMT2
58	hsa05217	0.0107873	0.00920089	Basal cell carcinoma	28	TCF7L1,BAX,WNT1,AXIN2,GSK3B,BAK1,CDKN1A,TP53,FZD6,FZD9,WNT3A,WNT4,WNT5A,APC,FZD1,FZD4,FZD7,TCF7,WNT3,CTNNB1,FZD2,WNT10A,WNT8B,WNT9B,WNT16,AXIN1,DDB2,DVL2
59	hsa04620	0.0175638	0.0152392	Toll-like receptor signaling pathway	42	MAPK9,AKT3,IFNA1,IFNAR2,MAPK1,MAPK11,PIK3R2,RAC1,AKT1,CCL5,MAP2K7,MAPK14,MAPK8,TRAF6,CHUK,IL12B,JUN,MAP2K3,MAP3K7,NFKB1,PIK3R1,CCL3L1,FOS,IRAK1,IRAK4,TICAM2,AKT2,CXCL8,IL6,MYD88,PIK3CA,STAT1,TBK1,TNF,CCL3L3,MAP2K4,PIK3CD,TIRAP,TLR3,IKBKB,CD40,TAB1
60	hsa04921	0.0198803	0.0175415	Oxytocin signaling pathway	60	EGFR,ADCY2,CALM3,EEF2K,MAPK1,PRKAB1,RHOA,ADCY9,CALM2,CDKN1A,PIK3CG,PLA2G4F,RAF1,PRKAA2,PRKAA1,ACTB,ACTG1,CACNA2D1,CACNB2,CAMK2G,CAMKK2,CCND1,EEF2,ITPR1,JUN,KRAS,PRKAB2,PTGS2,CAMK4,FOS,PPP1CA,PPP1CB,PPP1R12A,GNAS,KCNJ2,PRKACB,PRKCA,ROCK2,SRC,ELK1,GNAQ,NRAS,RYR2,CACNG8,KCNJ5,OXTR,CALML3,CAMK2A,CACNA2D2,KCNJ6,PLCB1,ITPR3,MEF2C,MYL6,PPP1CC,PPP1R12C,RCAN1,JMJD7-PLA2G4B,MAP2K5,TRPM2
61	hsa04750	0.0230125	0.0206435	Inflammatory mediator regulation of TRP channels	39	MAPK9,ADCY2,CALM3,F2RL1,MAPK11,PIK3R2,ADCY9,CALM2,MAPK14,MAPK8,PLA2G4F,CAMK2G,ITPR1,MAP2K3,PIK3R1,PRKCD,HRH1,IL1R1,IL1RAP,PPP1CA,PPP1CB,TRPV1,GNAS,HTR2A,PIK3CA,PRKACB,PRKCA,SRC,GNAQ,PIK3CD,PLCG1,TRPV2,CALML3,CAMK2A,PLCB1,ITPR3,PPP1CC,PTGER4,JMJD7-PLA2G4B
62	hsa04660	0.023297	0.0212414	T cell receptor signaling pathway	41	MAPK9,AKT3,CDK4,MAPK1,MAPK11,PAK1,PIK3R2,RHOA,GSK3B,AKT1,IFNG,MAP2K7,MAPK14,MAPK8,PDPK1,RAF1,MALT1,CHUK,GRB2,JUN,KRAS,MAP3K7,NFKB1,PAK2,PDCD1,PIK3R1,VAV2,FOS,PAK6,IL10,AKT2,PIK3CA,TNF,NRAS,PIK3CD,VAV3,PLCG1,GRAP2,IKBKB,CD40LG,CTLA4
63	hsa05166	0.0237182	0.0219742	Human T-cell leukemia virus 1 infection	127	MAPK9,MYC,ADCY2,AKT3,BAX,BCL2L1,CALR,CDK4,CREB1,HLA-DQA1,HLA-E,IL2RA,MAPK1,PIK3R2,SRF,TGFB1,WNT1,XIAP,ADCY9,GSK3B,AKT1,ANAPC16,CDKN1A,CREB5,E2F3,MAP3K1,MAPK8,SMAD2,SMAD4,TP53,XPO1,PTEN,RB1,STAT5A,TGFB2,VAC14,B2M,ANAPC13,CANX,CCND1,CCND2,CCND3,CCNE1,CCNE2,CDC20,CDC23,CDC27,CDKN2A,CHEK1,CHUK,CREB3L2,ELK4,FZD6,FZD9,JUN,KRAS,MYB,NFKB1,NRP1,PIK3R1,POLB,RAN,SLC25A6,SMAD3,TBP,TBPL1,TCF3,WNT3A,WNT4,WNT5A…
64	hsa04920	0.0313491	0.0295051	Adipocytokine signaling pathway	29	MAPK9,AKT3,G6PC,G6PC3,PRKAB1,AKT1,JAK2,MAPK8,MTOR,STAT3,PPARA,PRKAA2,PRKAA1,CAMKK2,CHUK,CPT1A,IRS4,NFKB1,PCK2,PRKAB2,SOCS3,ACSL1,AKT2,TNF,RXRB,IKBKB,RXRA,SLC2A4,TRAF2
65	hsa04810	0.0381982	0.0365129	Regulation of actin cytoskeleton	79	EGFR,F2,MAPK1,MSN,MYH11,PAK1,PIK3R2,PIP4K2A,RAC1,RHOA,SLC9A1,WASF1,ARPC5,CRK,RAF1,GNA13,TIAM1,WASF2,ACTB,ACTG1,ACTN1,ACTN4,ACTR2,ACTR3B,ARPC5L,CFL2,CRKL,DIAPH1,FGF2,FGFR1,FGFR4,GNG12,ITGA2,ITGB4,KRAS,NCKAP1,PAK2,PIK3R1,PIP4K2B,VAV2,VCL,APC,IQGAP1,ITGA3,ITGAV,ITGB1,ITGB3,PAK6,PPP1CA,PPP1CB,PPP1R12A,SPATA13,ITGA9,MYH10,ENAH,PIK3CA,PIP5K1A,ROCK2,SRC,ARPC3,EZR,ITGB8,NRAS,PIK3CD,PIP5K1C,WASL,VAV3,EGF,…
66	hsa04371	0.0402106	0.039028	Apelin signaling pathway	55	CDH1,ADCY2,AKT3,CALM3,MAPK1,MEF2D,PRKAB1,SLC9A1,ADCY9,CALM2,AKT1,HDAC4,HDAC5,MTOR,PIK3CG,RAF1,SMAD2,SMAD4,GNA13,PRKAA2,PRKAA1,APLNR,CCND1,GABARAP,GABARAPL1,GNB1,GNB2,GNG12,ITPR1,KRAS,PDE3B,PRKAB2,RPS6,RPS6KB1,SMAD3,CAMK4,EGR1,MAP1LC3B,PIK3R4,SERPINE1,TFAM,AKT2,PRKACB,GNAQ,NRAS,RYR2,CALML3,PLCB1,GABARAPL2,GNG7,ITPR3,KLF2,MEF2C,GNB5,GNG3
67	hsa04370	0.0475896	0.0472063	VEGF signaling pathway	24	AKT3,MAPK1,MAPK11,PIK3R2,RAC1,AKT1,MAPK14,PLA2G4F,RAF1,VEGFA,KDR,KRAS,MAPKAPK2,PIK3R1,PTGS2,AKT2,PIK3CA,PRKCA,SRC,NRAS,PIK3CD,PLCG1,PXN,JMJD7-PLA2G4B
68	hsa04014	0.0475896	0.0475896	Ras signaling pathway	82	EGFR,HGF,IGF1R,MAPK9,ABL2,AKT3,BCL2L1,CALM3,MAPK1,PAK1,PIK3R2,RAC1,REL,RHOA,VEGFC,CALM2,HTR7,AKT1,MAPK8,PLA2G4F,RAF1,RALBP1,VEGFA,EPHA2,SHC1,TIAM1,BDNF,CHUK,FGF2,FGFR1,FGFR4,GNB1,GNB2,GNG12,GRB2,KDR,KRAS,NFKB1,PAK2,PIK3R1,RASSF5,SHOC2,GAB2,PAK6,PLCE1,AREG,ABL1,AKT2,EXOC2,PIK3CA,PLD2,PRKACB,PRKCA,RAP1A,RASA2,RASAL2,RGL2,TBK1,ELK1,FASLG,NRAS,PIK3CD,PLCG1,EGF,STK4,IKBKB,RAB5A,CALML3,EFNA3,NGFR,ARF6,…
