# Supplementary material for: Childhood Asthma Biomarkers Derived from Plasma and Saliva Exosomal miRNAs
Source: Int J Mol Sci. 2025 Jul 22;26(15):7043. doi: 10.3390/ijms26157043 (PMC12345866; doi:10.3390/ijms26157043)
Supplement: Supplementary file 1 [file ijms-26-07043-s001.zip › Table S8 NCPATH_Saliva-pathways-table.xlsx]

## Sheet: NCPATH_Saliva
Table S8: List of KEGG pathways associated genes in saliva lncRNA.
#	HSA ID	Adjusted p-value	p-value	pathway	genes	gene-set
	hsa04218	2.67585e-18	3.26323e-20	Cellular senescence	116	E2F3,MYC,NFKB1,PTEN,SIRT1,SMAD3,TP53,LIN54,FOXO1,CDK4,MAPK1,CAPN1,CDC25A,CDK6,TGFBR1,CALM1,CCND1,FOXO3,MAP2K1,RRAS2,TGFB2,TGFBR2,AKT1,AKT2,CALM3,HRAS,KRAS,MDM2,NFATC1,PIK3R1,SERPINE1,CDKN1A,ETS1,MAP2K6,NRAS,PPP3CA,SMAD2,AKT3,IL6,SQSTM1,BTRC,CCND2,CCND3,CCNE1,CCNE2,CDK1,CDKN2A,CHEK1,FBXW11,ITPR1,MAP2K3,MAPKAPK2,MCU,MTOR,RAF1,RASSF5,SLC25A6,ATR,MRAS,MRE11,NFATC3,PPP1CC,TGFB1,IL1A,PIK3R3,E2F2,HLA-B,…
	hsa04010	7.56251e-13	1.84451e-14	MAPK signaling pathway	173	BRAF,ERBB4,IRAK1,MAPK7,MYC,NFKB1,TP53,ELK1,PPM1A,CACNA1E,CRK,FGFR1,MAPK1,MAP3K3,MAPK8,MAX,MKNK2,FGF2,FGF9,IGF1R,PDGFRA,TGFBR1,VEGFA,DUSP2,EFNA5,ELK4,HSPA8,MAP2K1,PRKCB,RAC1,RPS6KA5,RRAS2,TGFB2,TGFBR2,AKT1,AKT2,CDC25B,ERBB3,HRAS,KRAS,MAP3K7,NFATC1,NFKB2,PDGFB,TNF,ANGPT2,DUSP6,EGFR,MAP2K4,MAP2K6,MAP3K11,MAP4K2,NRAS,PDGFD,PPP3CA,RPS6KA3,AKT3,HSPA1B,IL1RAP,KIT,PLA2G4A,TRAF6,BDNF,CACNA2D1,CACNB2,CHUK,…
	hsa05225	1.0395e-12	3.80304e-14	Hepatocellular carcinoma	110	BRAF,E2F3,MYC,PTEN,SMAD3,TP53,ELK1,NFE2L2,PHF10,ACTB,ACTG1,CDK4,GSTM3,MAPK1,CDK6,FZD6,IGF1R,TGFBR1,CCND1,FRAT2,MAP2K1,PRKCB,TGFB2,TGFBR2,AKT1,AKT2,HRAS,KRAS,PIK3R1,SMARCD2,TERT,CDKN1A,EGFR,FZD7,NRAS,RPS6KB1,SMAD2,SMAD4,AKT3,AXIN2,CDKN2A,FZD9,GRB2,GSK3B,GSTM4,GSTT2B,HGF,HMOX1,MTOR,RAF1,SMARCA4,WNT3A,WNT4,WNT5A,ARID1A,DPF1,GSTA4,TGFB1,WNT5B,PIK3R3,CSNK1A1,E2F2,MET,SMARCA2,TCF7,WNT1,CTNNB1,DVL2,LRP6…
	hsa04110	4.04308e-12	1.97224e-13	Cell cycle	87	CDC27,E2F3,MCM2,MYC,SMAD3,TP53,CDC14B,CDK4,ORC6,SFN,CDC25A,CDK6,WEE1,EP300,CCND1,TGFB2,CDC25B,MDM2,YWHAB,CDKN1A,HDAC2,ORC4,SMAD2,SMAD4,ANAPC13,ANAPC16,CCND2,CCND3,CCNE1,CCNE2,CDC20,CDC23,CDK1,CDKN2A,CHEK1,GSK3B,PLK1,YWHAH,YWHAQ,ATR,TFDP1,TGFB1,RAD21,PKMYT1,TFDP2,CDK7,E2F2,BUB1B,CCNA2,RBL1,YWHAZ,CDC25C,CDKN1B,CDKN1C,RB1,YWHAE,ATM,CDK2,E2F1,CCNB2,E2F4,CCNB1,DBF4,HDAC1,MCM4,PCNA,STAG1,BUB3,CHEK2,CUL…
	hsa01521	4.77661e-12	2.91256e-13	EGFR tyrosine kinase inhibitor resistance	61	BRAF,PTEN,IL6R,MAPK1,BCL2L11,FGF2,IGF1R,PDGFRA,VEGFA,FOXO3,MAP2K1,PRKCB,AKT1,AKT2,BCL2,ERBB3,HRAS,KRAS,PDGFB,PIK3R1,EGFR,EIF4E,NRAS,PDGFD,RPS6KB1,AKT3,IL6,GRB2,GSK3B,HGF,JAK2,KDR,MTOR,RAF1,RPS6,ERBB2,PIK3R3,IGF1,MET,PDGFA,STAT3,EGF,BCL2L1,JAK1,SOS1,SRC,FGFR3,PDGFRB,PRKCA,EIF4EBP1,PIK3CD,NF1,SHC1,GAB1,PIK3R2,TGFA,MAPK3,PLCG1,SHC3,BAD,RPS6KB2
	hsa05212	6.47887e-12	4.74064e-13	Pancreatic cancer	59	BRAF,E2F3,NFKB1,RALA,SMAD3,STAT1,TP53,CDK4,MAPK1,CDK6,MAPK8,TGFBR1,VEGFA,CCND1,MAP2K1,RAC1,TGFB2,TGFBR2,AKT1,AKT2,KRAS,PIK3R1,CDKN1A,EGFR,RPS6KB1,SMAD2,SMAD4,AKT3,CDKN2A,CHUK,MTOR,RAF1,ARHGEF6,CDC42,IKBKG,RALBP1,TGFB1,ERBB2,PIK3R3,E2F2,MAPK9,MAPK10,RAD51,RB1,E2F1,STAT3,EGF,BCL2L1,JAK1,BAK1,PIK3CD,PIK3R2,TGFA,MAPK3,BAD,DDB2,GADD45A,RAC3,RPS6KB2
	hsa05220	3.20001e-11	2.73172e-12	Chronic myeloid leukemia	58	BRAF,E2F3,MYC,NFKB1,SMAD3,TP53,CRK,STAT5B,CDK4,MAPK1,CDK6,TGFBR1,CCND1,MAP2K1,TGFB2,TGFBR2,AKT1,AKT2,HRAS,KRAS,MDM2,PIK3R1,CDKN1A,HDAC2,NRAS,SMAD4,AKT3,CDKN2A,CHUK,CRKL,GRB2,RAF1,IKBKG,TGFB1,PIK3R3,E2F2,MECOM,CDKN1B,RB1,RUNX1,STAT5A,E2F1,PTPN11,BCL2L1,SOS1,HDAC1,NFKBIA,BAK1,PIK3CD,SHC1,PIK3R2,ABL1,MAPK3,BCR,SHC3,BAD,DDB2,GADD45A
	hsa04933	4.64193e-11	4.52871e-12	AGE-RAGE signaling pathway in diabetic complications	72	NFKB1,SMAD3,STAT1,FOXO1,STAT5B,CDK4,MAPK1,COL4A1,FN1,MAPK8,TGFBR1,VEGFA,CCND1,PRKCB,RAC1,TGFB2,TGFBR2,AKT1,AKT2,BCL2,COL1A1,COL3A1,HRAS,KRAS,MMP2,NFATC1,PIK3R1,PLCD3,SERPINE1,TNF,NRAS,SMAD2,SMAD4,AKT3,IL6,AGER,COL4A2,DIAPH1,JAK2,JUN,PIM1,PRKCD,CDC42,PLCD1,TGFB1,EGR1,IL1A,PIK3R3,COL4A5,MAPK14,MAPK9,CASP3,CDKN1B,ICAM1,MAPK10,SELE,STAT5A,F3,STAT3,PLCB1,CXCL8,VCAM1,CCL2,IL1B,NOS3,PRKCA,COL1A2,PIK3CD,…
	hsa04150	1.12414e-10	1.23381e-11	mTOR signaling pathway	98	BRAF,PTEN,MAPK1,CLIP1,SLC7A5,FZD6,IGF1R,STRADB,MAP2K1,PRKCB,ULK1,AKT1,AKT2,HRAS,KRAS,PIK3R1,TNF,EIF4E,FZD7,IRS1,NRAS,RPS6KA3,RPS6KB1,RRAGC,SESN2,AKT3,RHOA,ATP6V1B2,ATP6V1E1,CHUK,EIF4B,FLCN,FZD9,GRB2,GSK3B,LAMTOR1,LAMTOR2,LAMTOR3,LAMTOR4,LAMTOR5,MTOR,NPRL3,PRKAA1,RAF1,RICTOR,RPS6,SEH1L,SLC3A2,TELO2,WNT3A,WNT4,WNT5A,AKT1S1,PDPK1,WNT5B,CASTOR2,PIK3R3,DDIT4,IGF1,STK11,WNT1,DVL2,GRB10,LRP6,FNIP1,RNF15…
	hsa04722	1.34062e-10	1.6349e-11	Neurotrophin signaling pathway	80	BRAF,IRAK1,MAPK7,NFKB1,TP53,CRK,MAPK1,MAP3K3,MAPK8,CALM1,FOXO3,MAP2K1,RAC1,RPS6KA5,AKT1,AKT2,BCL2,CALM3,HRAS,KRAS,PIK3R1,IRS1,NRAS,RPS6KA3,AKT3,RHOA,TRAF6,ARHGDIA,BDNF,BEX3,CAMK2G,CRKL,GRB2,GSK3B,IRAK3,JUN,KIDINS220,MAPKAPK2,PRDM4,PRKCD,RAF1,CAMK2D,CAMK4,CDC42,NTRK3,PDPK1,RAPGEF1,PIK3R3,TP73,MAPK14,MAPK9,NTRK2,MAPK10,YWHAE,CALML4,PTPN11,SOS1,MAP2K7,NFKBIA,FASLG,PIK3CD,SH2B3,RAP1B,SHC1,IRAK4,FRS2,…
	hsa05215	2.0594e-10	2.98168e-11	Prostate cancer	68	BRAF,E2F3,NFKB1,PTEN,TP53,FOXO1,FGFR1,MAPK1,EP300,IGF1R,PDGFRA,CCND1,MAP2K1,ZEB1,AKT1,AKT2,BCL2,HRAS,KRAS,MDM2,MMP9,PDGFB,PIK3R1,CDKN1A,EGFR,ERG,NRAS,PDGFD,AKT3,CCNE1,CCNE2,CHUK,CREB3L2,GRB2,GSK3B,HSP90AA1,HSP90B1,MTOR,RAF1,AR,IKBKG,PDPK1,ERBB2,PIK3R3,E2F2,IGF1,TCF7,CDKN1B,CTNNB1,PDGFA,RB1,CDK2,E2F1,EGF,PLAU,SOS1,NFKBIA,PDGFRB,PIK3CD,CREB1,PIK3R2,TGFA,MAPK3,GSTP1,HSP90AB1,NKX3-1,BAD,CREB3L4
	hsa05214	2.0594e-10	3.01376e-11	Glioma	56	BRAF,E2F3,PTEN,TP53,CDK4,MAPK1,CDK6,IGF1R,PDGFRA,CALM1,CCND1,MAP2K1,PRKCB,AKT1,AKT2,CALM3,HRAS,KRAS,MDM2,PDGFB,PIK3R1,CAMK1D,CDKN1A,EGFR,NRAS,AKT3,CAMK2G,CDKN2A,GRB2,MTOR,RAF1,CAMK2D,CAMK4,PIK3R3,E2F2,IGF1,PDGFA,RB1,E2F1,CALML4,EGF,SOS1,PDGFRB,PRKCA,BAK1,PIK3CD,SHC1,PIK3R2,TGFA,MAPK3,CAMK2A,CALM2,PLCG1,SHC3,DDB2,GADD45A
	hsa04919	3.75211e-10	5.94847e-11	Thyroid hormone signaling pathway	80	ATP2A2,MYC,NOTCH2,STAT1,TP53,FOXO1,HIF1A,ACTB,ACTG1,MAPK1,SLC16A10,THRA,EP300,MED13,CCND1,MAP2K1,MED17,PFKP,PRKCB,RCAN2,AKT1,AKT2,HRAS,KRAS,MDM2,PIK3R1,PLCD3,ESR1,HDAC2,NRAS,AKT3,GSK3B,MED12,MED24,MTOR,RAF1,SLC9A1,WNT4,PDPK1,PLCD1,SLC16A2,PIK3R3,NCOA1,PRKACA,SLC2A1,CTNNB1,PLCB1,ATP1A1,MED13L,MED4,NOTCH1,PRKACB,SRC,ATP1B4,HDAC1,ITGB3,MED16,PRKCA,KAT2B,PIK3CD,MED14,MED30,RXRA,THRB,NCOA3,PIK3R2,MAPK…
	hsa04012	3.85604e-10	6.58349e-11	ErbB signaling pathway	61	BRAF,ERBB4,MYC,ELK1,CRK,STAT5B,MAPK1,ABL2,MAPK8,MAP2K1,PRKCB,AKT1,AKT2,ERBB3,HRAS,KRAS,PIK3R1,CDKN1A,EGFR,HBEGF,MAP2K4,NRAS,PAK4,RPS6KB1,AKT3,CAMK2G,CRKL,GRB2,GSK3B,JUN,MTOR,PAK2,RAF1,CAMK2D,NRG4,ERBB2,PIK3R3,MAPK9,CDKN1B,MAPK10,PAK1,STAT5A,EGF,SOS1,SRC,EREG,MAP2K7,PRKCA,EIF4EBP1,PIK3CD,SHC1,GAB1,PIK3R2,TGFA,ABL1,MAPK3,CAMK2A,PLCG1,SHC3,BAD,RPS6KB2
	hsa05219	5.2232e-10	9.55463e-11	Bladder cancer	36	BRAF,E2F3,MYC,TP53,CDK4,MAPK1,VEGFA,CCND1,MAP2K1,RPS6KA5,HRAS,KRAS,MDM2,MMP2,MMP9,CDKN1A,EGFR,HBEGF,MMP1,NRAS,CDKN2A,MTOR,RAF1,ERBB2,E2F2,RB1,E2F1,EGF,CDH1,CXCL8,SRC,FGFR3,THBS1,MAPK3,RASSF1,TYMP
	hsa04068	1.07804e-09	2.10349e-10	FoxO signaling pathway	84	BRAF,PTEN,SIRT1,SMAD3,FOXO1,G6PC,MAPK1,MAPK8,BCL2L11,EP300,IGF1R,TGFBR1,CCND1,FOXO3,MAP2K1,SOD2,TGFB2,TGFBR2,AKT1,AKT2,GABARAPL1,HRAS,KRAS,MDM2,PIK3R1,BNIP3,CDKN1A,EGFR,IRS1,IRS2,NRAS,SMAD4,AKT3,IL6,CCND2,CHUK,CSNK1E,GABARAP,GRB2,IRS4,PCK2,PLK1,PRKAA1,PRKAB2,RAF1,SGK3,USP7,PDPK1,TGFB1,PIK3R3,IGF1,MAPK14,MAPK9,STK11,CDKN1B,MAPK10,TNFSF10,ATM,CDK2,SLC2A4,STAT3,EGF,NLK,ATG12,CCNB2,SOS1,CCNB1,SETD7,S…
	hsa04910	1.65949e-09	3.64278e-10	Insulin signaling pathway	87	BRAF,FASN,ELK1,CRK,FOXO1,G6PC,MAPK1,MAPK8,MKNK2,CALM1,MAP2K1,SOCS1,TRIP10,AKT1,AKT2,CALM3,HK2,HRAS,KRAS,PIK3R1,EIF4E,IRS1,IRS2,NRAS,RPS6KB1,AKT3,CRKL,FLOT2,GRB2,GSK3B,IRS4,MTOR,PCK2,PDE3B,PHKA1,PHKB,PRKAA1,PRKAB2,PRKAR1A,PRKAR2A,PYGB,RAF1,RPS6,SOCS2,SOCS3,PDPK1,PPP1CC,RAPGEF1,SREBF1,PIK3R3,MAPK9,PRKACA,MAPK10,PTPRF,SLC2A4,CALML4,PPARGC1A,TSC1,HK1,PPP1CB,PRKACB,SOS1,ACACA,EIF4EBP1,PIK3CD,PPP1R3D,G…
	hsa04152	1.65949e-09	3.63485e-10	AMPK signaling pathway	79	FASN,SIRT1,FOXO1,EEF2K,G6PC,RAB10,SCD5,IGF1R,STRADB,CCND1,FOXO3,PFKP,SCD,ULK1,AKT1,AKT2,HNF4A,MAP3K7,PIK3R1,PPP2R2A,PPP2R5E,CFTR,IRS1,IRS2,RPS6KB1,AKT3,CAMKK2,CPT1A,CREB3L2,EEF2,IRS4,MTOR,PCK2,PPP2R1A,PPP2R1B,PPP2R5C,PRKAA1,PRKAB2,AKT1S1,PDPK1,PFKFB3,PPP2R5D,SREBF1,PIK3R3,IGF1,STK11,CCNA2,SLC2A4,PPARGC1A,TSC1,ACACA,EIF4EBP1,PIK3CD,CAB39,CAB39L,GYS1,HMGCR,PPARG,PRKAA2,RAB14,RPTOR,CREB1,CPT1B,PIK3R…
	hsa04510	2.16964e-09	5.02721e-10	Focal adhesion	118	BRAF,PTEN,ELK1,LAMA4,CRK,ACTB,ACTG1,MAPK1,THBS2,COL4A1,FN1,ITGA10,ITGA6,MAPK8,MYL12A,IGF1R,LAMC1,PDGFRA,VEGFA,ACTN4,CCND1,MAP2K1,PRKCB,RAC1,AKT1,AKT2,BCL2,COL1A1,HRAS,ITGB1,ITGB4,PDGFB,PIK3R1,XIAP,EGFR,ILK,ITGB8,PAK4,PDGFD,PXN,ROCK1,TNR,AKT3,MYLK,RHOA,ACTN1,CCND2,CCND3,COL4A2,CRKL,DIAPH1,FLNA,GRB2,GSK3B,HGF,ITGA2,JUN,KDR,LAMB1,LAMB3,PAK2,RAF1,VAV2,VCL,ZYX,CDC42,PDPK1,PPP1CC,RAPGEF1,ERBB2,PIK3R3,C…
	hsa05226	2.33257e-09	5.68919e-10	Gastric cancer	92	BRAF,E2F3,MYC,SMAD3,TP53,MAPK1,FGF2,FGF9,FZD6,TGFBR1,CCND1,FRAT2,MAP2K1,TGFB2,TGFBR2,AKT1,AKT2,BCL2,HRAS,KRAS,PIK3R1,TERT,CDKN1A,EGFR,FZD7,NRAS,RPS6KB1,SMAD2,SMAD4,AKT3,RARB,AXIN2,CCNE1,CCNE2,FZD9,GRB2,GSK3B,HGF,MTOR,RAF1,WNT3A,WNT4,WNT5A,TGFB1,WNT5B,ERBB2,FGF19,PIK3R3,CSNK1A1,E2F2,MET,TCF7,WNT1,CDKN1B,CTNNB1,DVL2,LRP6,RB1,ABCB1,CDK2,E2F1,EGF,SHH,CDH1,FZD5,LRP5,SOS1,DVL3,FZD4,REG4,BAK1,PIK3CD,APC…
	hsa05165	2.50152e-09	6.40634e-10	Human papillomavirus infection	185	NFKB1,NOTCH2,PTEN,STAT1,TP53,LAMA4,FOXO1,CDK4,HEYL,IRF1,MAPK1,THBS2,CDK6,COL4A1,FN1,ITGA10,ITGA6,TADA3,EP300,FZD6,HDAC4,HDAC7,LAMC1,VEGFA,CCND1,MAP2K1,AKT1,AKT2,ATP6V0E1,COL1A1,HRAS,ITGB1,ITGB4,JAG1,KRAS,MDM2,PIK3R1,PPP2R2A,PPP2R5E,PTGS2,TERT,TNF,CDKN1A,EGFR,FZD7,HDAC11,HDAC2,IFNB1,ITGB8,NRAS,PXN,RPS6KB1,TNR,AKT3,PARD6B,ATP6V1B2,ATP6V1E1,AXIN2,CCND2,CCND3,CCNE1,CCNE2,CHUK,COL4A2,CREB3L2,FZD9,GRB2…
	hsa05167	6.46125e-09	1.73351e-09	Kaposi sarcoma-associated herpesvirus infection	118	E2F3,MYC,NFKB1,STAT1,TP53,HIF1A,ATG14,C3,CDK4,GNB4,MAPK1,CDK6,MAPK8,MICB,EP300,FGF2,VEGFA,CALM1,CCND1,MAP2K1,RAC1,AKT1,AKT2,CALM3,GABARAPL1,HRAS,KRAS,NFATC1,PDGFB,PIK3R1,PTGS2,ANGPT2,CDKN1A,IFNB1,MAP1LC3B,MAP2K4,MAP2K6,NRAS,PPP3CA,AKT3,IL6,CHUK,CYCS,GABARAP,GNB1,GNB2,GNG12,GSK3B,ITPR1,JAK2,JUN,MAPKAPK2,MTOR,RAF1,TCF3,IKBKG,NFATC3,UBA52,PIK3R3,E2F2,HLA-B,MAPK14,MAPK9,TCF7,BECN1,CASP3,CTNNB1,FOS,IC…
	hsa04066	6.65935e-09	1.94908e-09	HIF-1 signaling pathway	71	LDHB,NFKB1,GAPDH,HIF1A,IL6R,MAPK1,MKNK2,EP300,IGF1R,VEGFA,EGLN3,MAP2K1,PFKP,PRKCB,AKT1,AKT2,BCL2,ENO4,HK2,PIK3R1,SERPINE1,ANGPT2,CDKN1A,EGFR,EIF4E,RPS6KB1,AKT3,IL6,TLR4,CAMK2G,CUL2,EGLN2,HMOX1,IFNG,MTOR,RPS6,TFRC,CAMK2D,PFKFB3,PDHA1,ERBB2,PIK3R3,FLT1,IGF1,SLC2A1,ARNT,CDKN1B,STAT3,EGF,LDHAL6A,LDHA,ALDOA,HK1,VHL,NOS3,PRKCA,EIF4EBP1,PIK3CD,PDK1,PIK3R2,ALDOC,MAPK3,ALDOB,ENO1,PFKL,CAMK2A,ELOB,PFKM,PLC…
	hsa04931	6.65935e-09	1.94908e-09	Insulin resistance	71	NFKB1,PTEN,FOXO1,G6PC,GFPT1,MAPK8,MLXIP,PRKCB,AKT1,AKT2,PIK3R1,TNF,IRS1,IRS2,RPS6KA3,RPS6KB1,AKT3,IL6,CPT1A,CREB3L2,GSK3B,MTOR,OGT,PCK2,PRKAA1,PRKAB2,PRKCD,PYGB,SLC27A4,SOCS3,PDPK1,PPP1CC,PTPA,SREBF1,PIK3R3,GFPT2,MAPK9,PPARA,SLC2A1,MAPK10,PTPRF,SLC2A4,STAT3,PPARGC1A,PTPN11,PPARGC1B,PPP1CB,NFKBIA,NOS3,TRIB3,PIK3CD,PPP1R3D,GYS1,PRKAA2,CREB1,CPT1B,PIK3R2,SLC27A1,MLX,RPS6KA1,NR1H2,ACACB,G6PC3,PPP1CA,…
	hsa01522	1.87288e-08	5.71e-09	Endocrine resistance	64	BRAF,E2F3,NOTCH2,TP53,CDK4,MAPK1,ESR2,MAPK8,IGF1R,CCND1,MAP2K1,AKT1,AKT2,BCL2,HRAS,JAG1,KRAS,MDM2,MMP2,MMP9,PIK3R1,CDKN1A,EGFR,ESR1,HBEGF,NRAS,RPS6KB1,SP1,AKT3,CARM1,CDKN2A,GRB2,JUN,MTOR,RAF1,ERBB2,PIK3R3,E2F2,GNAS,IGF1,MAPK14,MAPK9,PRKACA,CDKN1B,FOS,MAPK10,RB1,E2F1,NOTCH1,PRKACB,SOS1,SRC,PIK3CD,SHC1,ABCB11,NCOA3,PIK3R2,MAPK3,ADCY1,ADCY9,JAG2,SHC3,BAD,RPS6KB2
	hsa05210	3.38397e-08	1.07297e-08	Colorectal cancer	65	BRAF,MYC,RALA,SMAD3,TP53,MAPK1,MAPK8,BCL2L11,TGFBR1,CCND1,MAP2K1,MSH6,RAC1,TGFB2,TGFBR2,AKT1,AKT2,BBC3,BCL2,HRAS,KRAS,PIK3R1,CDKN1A,EGFR,MSH3,NRAS,RPS6KB1,SMAD2,SMAD4,AKT3,PMAIP1,RHOA,AXIN2,BIRC5,CYCS,GRB2,GSK3B,JUN,MSH2,MTOR,RAF1,TGFB1,PIK3R3,MAPK9,TCF7,CASP3,CTNNB1,FOS,MAPK10,EGF,SOS1,APPL1,EREG,BAK1,PIK3CD,APC,PIK3R2,TGFA,MAPK3,AXIN1,BAD,DDB2,GADD45A,RAC3,RPS6KB2
	hsa04550	3.77828e-08	1.24407e-08	Signaling pathways regulating pluripotency of stem cells	87	MYC,SMAD3,BMI1,FGFR1,MAPK1,ACVR2B,FGF2,FZD6,IGF1R,PAX6,SOX2,MAP2K1,REST,ZFHX3,AKT1,AKT2,HRAS,KRAS,PIK3R1,FZD7,KLF4,NANOG,NRAS,POU5F1,SMAD2,SMAD4,SMAD5,AKT3,ACVR2A,AXIN2,FGFR4,FZD9,GRB2,GSK3B,JAK2,JARID2,RAF1,RIF1,SMAD1,TCF3,WNT3A,WNT4,WNT5A,WNT5B,PIK3R3,ID2,IGF1,MAPK14,ACVR1C,BMPR1B,TBX3,TCF7,WNT1,CTNNB1,DVL2,IL6ST,LIF,STAT3,BMPR1A,ID4,INHBA,KAT6A,LIFR,OTX1,PCGF3,SMAD9,FZD5,JAK1,ACVR1B,DVL3,FGFR3…
	hsa04668	9.59331e-08	3.27577e-08	TNF signaling pathway	70	MMP14,NFKB1,IRF1,MAPK1,CASP10,CXCL6,MAPK8,MAP2K1,RPS6KA5,AKT1,AKT2,JAG1,MAP3K7,MMP9,PIK3R1,PTGS2,TNF,IFNB1,MAP2K4,MAP2K6,AKT3,IL6,BAG4,CHUK,CREB3L2,JUN,MAP2K3,SOCS3,CEBPB,CSF1,IKBKG,PIK3R3,JUNB,MAPK14,MAPK9,TAB2,CASP3,FOS,ICAM1,MAPK10,SELE,CXCL2,LIF,TRAF5,FAS,TNFAIP3,VCAM1,TAB3,CCL2,IL1B,MAP2K7,NFKBIA,TAB1,DNM1L,PIK3CD,ITCH,CREB1,CX3CL1,VEGFC,PIK3R2,RPS6KA4,MAPK3,NOD2,TRAF1,MAP3K5,BCL3,CFLAR,DAB2…
	hsa04390	3.87268e-07	1.36961e-07	Hippo signaling pathway	91	MYC,SMAD3,BMP2,ACTB,ACTG1,FZD6,SOX2,TGFBR1,CCND1,TGFB2,TGFBR2,BBC3,PPP2R2A,SERPINE1,YWHAB,FZD7,SMAD2,SMAD4,PARD6B,AMOT,AXIN2,BIRC5,BTRC,CCND2,CCND3,CSNK1E,FBXW11,FZD9,GSK3B,LATS1,PPP2R1A,PPP2R1B,SAV1,SMAD1,SMAD7,WNT3A,WNT4,WNT5A,YAP1,YWHAH,YWHAQ,DLG5,PPP1CC,TGFB1,WNT5B,TP73,ID2,BMP6,BMP7,BMPR1B,TCF7,WNT1,WWC1,YWHAZ,CTNNB1,DVL2,YWHAE,LATS2,BMPR1A,GLI2,PARD6G,CDH1,FZD5,PPP1CB,DVL3,FZD4,LIMD1,LLGL1,…
	hsa05213	5.03893e-07	1.84351e-07	Endometrial cancer	41	BRAF,MYC,PTEN,TP53,ELK1,MAPK1,CCND1,FOXO3,MAP2K1,AKT1,AKT2,HRAS,KRAS,PIK3R1,CDKN1A,EGFR,ILK,NRAS,AKT3,AXIN2,GRB2,GSK3B,RAF1,PDPK1,ERBB2,PIK3R3,TCF7,CTNNB1,EGF,CDH1,SOS1,BAK1,PIK3CD,APC,PIK3R2,MAPK3,AXIN1,CTNNA1,BAD,DDB2,GADD45A
	hsa04151	5.17021e-07	1.95459e-07	PI3K-Akt signaling pathway	185	ERBB4,MYC,NFKB1,PTEN,TP53,LAMA4,CDK4,FGFR1,G6PC,GNB4,IL6R,MAPK1,PHLPP1,THBS2,CDK6,COL4A1,FN1,ITGA10,ITGA6,BCL2L11,FGF2,FGF9,IGF1R,LAMC1,PDGFRA,VEGFA,CCND1,EFNA5,FOXO3,MAP2K1,RAC1,AKT1,AKT2,BCL2,COL1A1,ERBB3,HRAS,ITGB1,ITGB4,KRAS,MDM2,PDGFB,PIK3R1,PPP2R2A,PPP2R5E,TLR2,YWHAB,ANGPT2,CDKN1A,EGFR,EIF4E,IFNB1,IRS1,ITGB8,NRAS,PDGFD,RPS6KB1,TNR,AKT3,IL6,KIT,TLR4,BDNF,BRCA1,CCND2,CCND3,CCNE1,CCNE2,CDC37,C…
	hsa04014	5.63883e-07	2.20052e-07	Ras signaling pathway	125	NFKB1,RALA,TIAM1,ELK1,FGFR1,GNB4,MAPK1,ABL2,KSR1,MAPK8,BRAP,FGF2,FGF9,IGF1R,PDGFRA,VEGFA,CALM1,EFNA5,MAP2K1,PRKCB,RAC1,RRAS2,AKT1,AKT2,CALM3,HRAS,KRAS,PDGFB,PIK3R1,ANGPT2,ARF6,EGFR,ETS1,NRAS,PAK4,PDGFD,REL,AKT3,KIT,PLA2G4A,RHOA,BDNF,CHUK,EPHA2,FGFR4,GNB1,GNB2,GNG12,GRB2,HGF,KDR,PAK2,RAF1,RASSF5,SHOC2,CDC42,CSF1,EFNA1,IKBKG,KITLG,MRAS,RAB5B,RALBP1,FGF19,PIK3R3,ETS2,FLT1,IGF1,MAPK9,MET,CSF1R,NTRK2,…
	hsa01524	7.45978e-07	3.00211e-07	Platinum drug resistance	49	TP53,GSTM3,MAPK1,ERCC1,MSH6,AKT1,AKT2,BBC3,BCL2,MDM2,PIK3R1,XIAP,CDKN1A,MSH3,AKT3,PMAIP1,BIRC5,BRCA1,CDKN2A,CYCS,GSTM4,GSTT2B,MSH2,GSTA4,PDPK1,SLC31A1,ERBB2,PIK3R3,APAF1,CASP3,ATM,ATP7A,FAS,BCL2L1,GSTO2,BAK1,FASLG,PIK3CD,REV3L,ATP7B,PIK3R2,MAPK3,MAP3K5,MGST1,BID,GSTP1,BAD,GSTA1,GSTM2
	hsa05221	1.1927e-06	4.94536e-07	Acute myeloid leukemia	45	BRAF,MYC,NFKB1,STAT5B,MAPK1,CCND1,MAP2K1,AKT1,AKT2,HRAS,KRAS,PIK3R1,DUSP6,NRAS,RPS6KB1,AKT3,KIT,CHUK,GRB2,MTOR,PIM1,RAF1,RUNX1T1,ZBTB16,IKBKG,CEBPA,PIK3R3,CCNA2,CSF1R,TCF7,RUNX1,STAT5A,STAT3,SOS1,PER2,PIM2,EIF4EBP1,PIK3CD,RARA,PIK3R2,MAPK3,PML,PPARD,BAD,RPS6KB2
	hsa04810	3.19085e-06	1.36195e-06	Regulation of actin cytoskeleton	117	BRAF,TIAM1,GSN,CRK,MYH10,ACTB,ACTG1,FGFR1,MAPK1,WASF2,FN1,ITGA10,ITGA6,MYL12A,NCKAP1L,SPATA13,FGF2,FGF9,PDGFRA,ACTN4,MAP2K1,PIP4K2C,RAC1,RRAS2,HRAS,ITGB1,ITGB4,KRAS,LIMK1,NCKAP1,PDGFB,PIK3R1,EGFR,ITGB8,NRAS,PAK4,PDGFD,PXN,ROCK1,MYLK,RHOA,ACTN1,ACTR2,ACTR3B,ARPC5L,CFL2,CRKL,DIAPH1,F2,FGFR4,GNG12,ITGA2,PAK2,PIP4K2B,RAF1,SLC9A1,VAV2,VCL,ARHGEF6,CDC42,CYFIP1,MRAS,MYH14,PPP1CC,ENAH,FGF19,PIK3R3,ITGA3,…
	hsa05222	3.46948e-06	1.52319e-06	Small cell lung cancer	58	E2F3,MYC,NFKB1,PTEN,TP53,LAMA4,CDK4,CDK6,COL4A1,FN1,ITGA6,MAX,LAMC1,CCND1,AKT1,AKT2,BCL2,FHIT,ITGB1,PIK3R1,PTGS2,XIAP,CDKN1A,AKT3,RARB,TRAF6,CCNE1,CCNE2,CHUK,COL4A2,CYCS,ITGA2,LAMB1,LAMB3,TRAF4,IKBKG,PIK3R3,COL4A5,E2F2,ITGA3,APAF1,CASP3,CDKN1B,RB1,CDK2,E2F1,TRAF5,BCL2L1,NFKBIA,BAK1,PIK3CD,RXRA,PIK3R2,CKS1B,RXRB,TRAF1,DDB2,GADD45A
	hsa04921	3.55909e-06	1.60593e-06	Oxytocin signaling pathway	88	MAPK7,ELK1,ACTB,ACTG1,EEF2K,KCNJ6,MAPK1,CD38,CALM1,CCND1,MAP2K1,PRKCB,CALM3,HRAS,KCNJ3,KRAS,NFATC1,NPR1,PTGS2,CAMK1D,CDKN1A,EGFR,NRAS,PPP3CA,ROCK1,MYLK,PLA2G4A,RHOA,CACNA2D1,CACNB2,CAMK2G,CAMKK2,EEF2,ITPR1,JUN,PRKAA1,PRKAB2,RAF1,CAMK2D,CAMK4,NFATC3,PPP1CC,RGS2,GNAS,PRKACA,FOS,CACNG8,MEF2C,MYL9,CALML4,MYLK3,PLCB1,GNAI3,ITPR3,PPP1CB,PRKACB,SRC,KCNJ14,KCNJ5,NOS3,PPP3R1,PRKCA,GNAQ,RYR2,PIK3CG,PRKAA2,…
	hsa05211	3.79105e-06	1.75683e-06	Renal cell carcinoma	51	BRAF,CRK,HIF1A,MAPK1,EP300,VEGFA,EGLN3,MAP2K1,RAC1,TGFB2,AKT1,AKT2,HRAS,KRAS,PDGFB,PIK3R1,CDKN1A,EPAS1,ETS1,NRAS,PAK4,AKT3,CRKL,CUL2,EGLN2,FLCN,GRB2,HGF,JUN,PAK2,RAF1,CDC42,RAPGEF1,TGFB1,PIK3R3,MET,SLC2A1,ARNT,PAK1,PTPN11,SOS1,VHL,PIK3CD,RAP1B,GAB1,PIK3R2,TGFA,MAPK3,ELOB,RBX1,BAD
	hsa04015	4.47946e-06	2.13048e-06	Rap1 signaling pathway	115	BRAF,RALA,TIAM1,CRK,ACTB,ACTG1,FGFR1,MAPK1,FGF2,FGF9,IGF1R,PDGFRA,VEGFA,CALM1,EFNA5,MAP2K1,PRKCB,PRKD3,RAC1,AKT1,AKT2,CALM3,CTNND1,HRAS,ITGB1,KRAS,PDGFB,PIK3R1,ANGPT2,EGFR,MAP2K6,NRAS,PDGFD,AKT3,KIT,PARD6B,RHOA,ADORA2A,BDNF,CRKL,EPHA2,FGFR4,HGF,KDR,MAP2K3,RAF1,RASSF5,SIPA1L2,VAV2,CDC42,CSF1,EFNA1,KITLG,MRAS,RAPGEF1,ENAH,FGF19,PIK3R3,FLT1,GNAS,IGF1,MAPK14,MET,CSF1R,CTNNB1,EVL,PDGFA,CALML4,EGF,GRIN…
	hsa04520	6.43642e-06	3.13972e-06	Adherens junction	46	SMAD3,ACTB,ACTG1,FGFR1,MAPK1,WASF2,EP300,IGF1R,TGFBR1,ACTN4,RAC1,TGFBR2,CTNND1,MAP3K7,EGFR,SMAD2,SMAD4,YES1,RHOA,ACTN1,LMO7,PTPRJ,VCL,CDC42,CSNK2A1,ERBB2,MET,SNAI1,TCF7,CTNNB1,PTPRF,SSX2IP,WASL,CDH1,NLK,SRC,ACP1,NECTIN1,MAPK3,PARD3,PTPRB,CTNNA1,AFDN,IQGAP1,CSNK2B,RAC3
	hsa04211	9.12923e-06	4.56462e-06	Longevity regulating pathway	54	NFKB1,SIRT1,TP53,FOXO1,IGF1R,FOXO3,SOD2,ULK1,AKT1,AKT2,HRAS,KRAS,PIK3R1,EIF4E,IRS1,IRS2,NRAS,RPS6KB1,SESN2,AKT3,CAMKK2,CREB3L2,IRS4,MTOR,PRKAA1,PRKAB2,AKT1S1,CAMK4,PIK3R3,IGF1,STK11,PRKACA,SESN3,PPARGC1A,TSC1,PRKACB,APPL1,SESN1,EIF4EBP1,PIK3CD,PPARG,PRKAA2,RPTOR,CREB1,EHMT2,ATG5,PIK3R2,ADCY1,ADCY9,RHEB,TSC2,CREB3L4,PRKAG3,RPS6KB2
	hsa05418	1.02154e-05	5.23229e-06	Fluid shear stress and atherosclerosis	86	MAPK7,NFKB1,TP53,NFE2L2,ACTB,ACTG1,GSTM3,PIAS4,ACVR2B,GPC1,MAPK8,VEGFA,CALM1,RAC1,AKT1,AKT2,BCL2,CALM3,MAP3K7,MMP2,MMP9,PDGFB,PIK3R1,SDC1,TNF,MAP2K4,MAP2K6,AKT3,RHOA,SQSTM1,ACVR2A,CHUK,GSTM4,GSTT2B,HMOX1,HSP90AA1,HSP90B1,IFNG,JUN,KDR,PRKAA1,TXN2,GSTA4,IKBKG,IL1A,PIK3R3,CAV2,MAPK14,MAPK9,BMPR1B,CTNNB1,FOS,ICAM1,MAPK10,PDGFA,SELE,MEF2C,BMPR1A,CALML4,VCAM1,SRC,CCL2,GSTO2,IL1B,ITGB3,MAP2K7,NOS3,SUMO1…
	hsa04912	1.29168e-05	6.77342e-06	GnRH signaling pathway	56	MAPK7,MMP14,ELK1,MAPK1,MAP3K3,MAPK8,CALM1,MAP2K1,PRKCB,CALM3,HRAS,KRAS,MMP2,EGFR,HBEGF,MAP2K4,MAP2K6,NRAS,PLA2G4A,CAMK2G,GRB2,ITPR1,JUN,MAP2K3,PRKCD,RAF1,CAMK2D,CDC42,EGR1,GNAS,MAP3K4,MAPK14,MAPK9,PRKACA,MAP3K2,MAPK10,CALML4,PLCB1,ITPR3,PRKACB,PTK2B,SOS1,SRC,MAP2K7,PRKCA,GNAQ,MAPK3,PLA2G4E,ADCY1,MAP3K1,CAMK2A,CALM2,ADCY9,PLA2G4F,CACNA1F,PLA2G4B
	hsa04922	1.39041e-05	7.46076e-06	Glucagon signaling pathway	63	LDHB,SIRT1,FOXO1,G6PC,EP300,CALM1,PFKP,AKT1,AKT2,CALM3,PPP3CA,AKT3,CAMK2G,CPT1A,CREB3L2,ITPR1,PCK2,PDE3B,PHKA1,PHKB,PPP4R3B,PRKAA1,PRKAB2,PYGB,SIK1,CAMK2D,PKM,PDHA1,GNAS,PPARA,PRKACA,SLC2A1,CALML4,LDHAL6A,PLCB1,LDHA,PPARGC1A,ITPR3,PRKACB,ACACA,PPP3R1,SIK2,GNAQ,PGAM4,GYS1,PRKAA2,CREB1,CPT1B,PPP3CB,PPP4R3A,PGAM1,PFKL,ACACB,CAMK2A,CALM2,G6PC3,CRTC2,PFKM,PPP4C,PYGL,CREB3L4,FBP2,PRKAG3
	hsa04071	1.73122e-05	9.50061e-06	Sphingolipid signaling pathway	72	NFKB1,PTEN,SPTLC1,TP53,MAPK1,SGPP2,ACER2,MAPK8,DEGS1,MAP2K1,PRKCB,RAC1,SPTLC2,AKT1,AKT2,BCL2,CERS4,HRAS,KRAS,PIK3R1,PPP2R2A,PPP2R5E,SGPL1,TNF,ABCC1,NRAS,ROCK1,AKT3,RHOA,ADORA3,CTSD,PPP2R1A,PPP2R1B,PPP2R5C,RAF1,PDPK1,PPP2R5D,PIK3R3,MAPK14,MAPK9,CERS2,MAPK10,PLCB1,GNAI3,GNA12,NOS3,PRKCA,S1PR2,SPTLC3,GNAQ,NSMAF,PIK3CD,PDK1,SGMS1,GNA13,GNAI2,PIK3R2,ROCK2,MAPK3,GNAI1,CERS6,MAP3K5,PPP2CB,OPRD1,ASAH1,BI…
	hsa05223	1.89033e-05	1.06043e-05	Non-small cell lung cancer	56	BRAF,E2F3,TP53,STAT5B,CDK4,MAPK1,CDK6,KIF5A,CCND1,FOXO3,MAP2K1,PRKCB,AKT1,AKT2,FHIT,HRAS,KRAS,PIK3R1,CDKN1A,EGFR,NRAS,AKT3,RARB,CDKN2A,EML4,GRB2,HGF,KIF5B,RAF1,RASSF5,PDPK1,ERBB2,PIK3R3,E2F2,MET,RB1,STAT5A,E2F1,STAT3,EGF,SOS1,PRKCA,STK4,BAK1,PIK3CD,RXRA,RET,PIK3R2,TGFA,MAPK3,RXRB,RASSF1,PLCG1,BAD,DDB2,GADD45A
	hsa04926	2.38473e-05	1.36686e-05	Relaxin signaling pathway	72	NFKB1,SMAD3,GNB4,MAPK1,COL4A1,MAPK8,MMP13,TGFBR1,VEGFA,MAP2K1,TGFBR2,AKT1,AKT2,COL1A1,COL3A1,HRAS,KRAS,MMP2,MMP9,NOS1,PIK3R1,EGFR,MAP2K4,MMP1,NRAS,SMAD2,AKT3,COL4A2,CREB3L2,GNB1,GNB2,GNG12,GRB2,JUN,RAF1,TGFB1,PIK3R3,COL4A5,GNAS,MAPK14,MAPK9,PRKACA,FOS,MAPK10,ARRB1,PLCB1,GNAI3,PRKACB,SOS1,SRC,MAP2K7,NFKBIA,NOS3,PRKCA,COL1A2,PIK3CD,GNB5,CREB1,SHC1,VEGFC,GNAI2,PIK3R2,ARRB2,MAPK3,GNAI1,ADCY1,ADCY9,GN…
	hsa04664	4.62653e-05	2.76463e-05	Fc epsilon RI signaling pathway	43	BRAF,MAPK1,MAPK8,MAP2K1,RAC1,AKT1,AKT2,HRAS,KRAS,PIK3R1,TNF,MAP2K4,MAP2K6,NRAS,AKT3,PLA2G4A,GRB2,MAP2K3,RAF1,VAV2,PDPK1,PIK3R3,MAPK14,MAPK9,LYN,MAPK10,VAV3,SOS1,ALOX5AP,IL4,MAP2K7,PRKCA,PIK3CD,SYK,PIK3R2,MAPK3,PLA2G4E,BTK,PLA2G4F,PLCG1,INPP5D,PLA2G4B,RAC3
	hsa04917	4.62653e-05	2.76463e-05	Prolactin signaling pathway	43	NFKB1,STAT1,STAT5B,IRF1,MAPK1,ESR2,MAPK8,CCND1,FOXO3,MAP2K1,SOCS1,AKT1,AKT2,HRAS,KRAS,PIK3R1,ESR1,NRAS,SOCS7,AKT3,CCND2,GRB2,GSK3B,JAK2,RAF1,SOCS2,SOCS3,SOCS5,PIK3R3,MAPK14,MAPK9,FOS,MAPK10,STAT5A,STAT3,SOCS6,SOS1,SRC,PIK3CD,SHC1,PIK3R2,MAPK3,SHC3
	hsa04625	5.12832e-05	3.12703e-05	C-type lectin receptor signaling pathway	59	NFKB1,STAT1,IL12B,IRF1,MAPK1,KSR1,MAPK8,CALM1,RRAS2,AKT1,AKT2,CALM3,HRAS,KRAS,MDM2,NFATC1,NFKB2,PIK3R1,PTGS2,TNF,NRAS,PPP3CA,AKT3,IL6,RHOA,CHUK,CYLD,ITPR1,JUN,MAPKAPK2,PRKCD,RAF1,IKBKG,MRAS,NFATC3,PIK3R3,MAPK14,MAPK9,MAPK10,PAK1,NLRP3,CALML4,PTPN11,ITPR3,SRC,CLEC7A,IL1B,NFKBIA,PPP3R1,RRAS,PIK3CD,STAT2,SYK,PIK3R2,PPP3CB,MAPK3,BCL3,CALM2,EGR3
	hsa04115	6.3577e-05	3.95418e-05	p53 signaling pathway	55	PTEN,TP53,CDK4,SFN,AIFM2,CDK6,CCND1,SIVA1,TNFRSF10A,BBC3,BCL2,MDM2,SERPINE1,CDKN1A,PPM1D,SESN2,PMAIP1,CCND2,CCND3,CCNE1,CCNE2,CDK1,CDKN2A,CHEK1,CYCS,SERPINB5,STEAP3,ZMAT3,ATR,MDM4,TP73,IGF1,APAF1,CASP3,ATM,CDK2,SESN3,FAS,BCL2L1,CCNB2,CCNG1,CCNB1,RRM2,SESN1,CHEK2,THBS1,TNFRSF10B,PERP,TSC2,BID,SHISA5,DDB2,EI24,GADD45A,PIDD1
52	hsa04920	7.12364e-05	4.51743e-05	Adipocytokine signaling pathway	43	NFKB1,ACSL6,G6PC,MAPK8,AKT1,AKT2,TNF,IRS1,IRS2,AKT3,CAMKK2,CHUK,CPT1A,IRS4,JAK2,MTOR,PCK2,PRKAA1,PRKAB2,SOCS3,IKBKG,ACSL1,MAPK9,STK11,PPARA,SLC2A1,ACSL3,MAPK10,SLC2A4,STAT3,PPARGC1A,PTPN11,NFKBIA,PRKAA2,RXRA,CPT1B,RXRB,ACSL4,ACACB,G6PC3,CD36,NPY,PRKAG3
53	hsa04934	0.000106169	6.86216e-05	Cushing syndrome	81	BRAF,E2F3,SCARB1,CDK4,LDLR,MAPK1,CDK6,FZD6,CCND1,MAP2K1,STAR,CDKN1A,EGFR,FZD7,SP1,AXIN2,CAMK2G,CCNE1,CCNE2,CDKN2A,CREB3L2,FZD9,GSK3B,ITPR1,KMT2A,KMT2D,USP8,WDR5B,WNT3A,WNT4,WNT5A,CAMK2D,WNT5B,E2F2,GNAS,PRKACA,TCF7,WNT1,ARNT,CDKN1B,CTNNB1,DVL2,RB1,CDK2,E2F1,PLCB1,FZD5,GNAI3,MC2R,ITPR3,PRKACB,DVL3,FZD4,KCNK2,MEN1,PDE11A,GNAQ,APC,RAP1B,RBBP5,WNT9B,CREB1,PBX1,GNAI2,KCNK3,NCEH1,MAPK3,AXIN1,GNAI1,DVL1,…
54	hsa04371	0.000175135	0.000115333	Apelin signaling pathway	78	SMAD3,GNB4,MAPK1,NRF1,HDAC4,TGFBR1,CALM1,CCND1,MAP2K1,RRAS2,TFAM,AKT1,AKT2,CALM3,GABARAPL1,HRAS,JAG1,KRAS,NOS1,SERPINE1,MAP1LC3B,NRAS,RPS6KB1,SMAD2,SMAD4,AKT3,MYLK,APLNR,GABARAP,GNB1,GNB2,GNG12,ITPR1,MTOR,PDE3B,PRKAA1,PRKAB2,RAF1,RPS6,SLC9A1,CAMK4,MRAS,SLC8A1,EGR1,PRKACA,BECN1,MEF2C,CALML4,MYLK3,PLCB1,CDH1,GNAI3,PPARGC1A,ITPR3,PRKACB,NOS3,RRAS,GNAQ,RYR2,GNB5,PIK3CG,PRKAA2,GNA13,GNAI2,MAPK3,GNAI1,…
55	hsa04370	0.000224044	0.000150273	VEGF signaling pathway	36	MAPK1,VEGFA,MAP2K1,PRKCB,RAC1,AKT1,AKT2,HRAS,KRAS,PIK3R1,PTGS2,NRAS,PPP3CA,PXN,AKT3,PLA2G4A,KDR,MAPKAPK2,RAF1,CDC42,PIK3R3,MAPK14,SRC,NOS3,PPP3R1,PRKCA,PIK3CD,PIK3R2,PPP3CB,MAPK3,PLA2G4E,PLA2G4F,PLCG1,BAD,PLA2G4B,RAC3
56	hsa04540	0.000236906	0.00016179	Gap junction	51	MAPK7,MAPK1,TUBA1B,PDGFRA,MAP2K1,PRKCB,GJD2,HRAS,KRAS,PDGFB,TUBB2A,EGFR,NRAS,PDGFD,CDK1,GRB2,ITPR1,RAF1,TUBA1A,TUBA1C,TUBB,TUBB3,TUBB4B,GNAS,HTR2C,PRKACA,GJA1,MAP3K2,PDGFA,EGF,PLCB1,GNAI3,LPAR1,ITPR3,PRKACB,SOS1,SRC,PDGFRB,PRKCA,GNAQ,GNAI2,MAPK3,GNAI1,TUBB4A,ADCY1,TUBB8,ADCY9,TUBB2B,MAP2K5,PRKG1,TUBAL3
57	hsa04915	0.000324137	0.000225315	Estrogen signaling pathway	73	BRAF,KCNJ6,MAPK1,ESR2,CALM1,HSPA8,MAP2K1,AKT1,AKT2,BCL2,CALM3,HRAS,KCNJ3,KRAS,MMP2,MMP9,PIK3R1,EGFR,ESR1,HBEGF,NRAS,SP1,AKT3,HSPA1B,CREB3L2,CTSD,GRB2,HSP90AA1,HSP90B1,HSPA1A,ITPR1,JUN,KRT33B,OPRM1,PRKCD,RAF1,PIK3R3,GNAS,FKBP5,NCOA1,PRKACA,FOS,CALML4,PLCB1,FKBP4,GNAI3,ITPR3,PRKACB,SOS1,SRC,KCNJ5,NOS3,GNAQ,PIK3CD,RARA,CREB1,SHC1,GNAI2,NCOA3,PIK3R2,TGFA,MAPK3,GNAI1,PGR,ADCY1,CALM2,ADCY9,HSP90AB1,SHC…
58	hsa04660	0.000462892	0.000327411	T cell receptor signaling pathway	56	NFKB1,CDK4,MAPK1,MAPK8,MAP2K1,AKT1,AKT2,HRAS,KRAS,MAP3K7,NFATC1,PIK3R1,TNF,CD28,NRAS,PAK4,PPP3CA,AKT3,CARD11,GRAP2,RHOA,CHUK,GRB2,GSK3B,IFNG,JUN,PAK2,PDCD1,RAF1,VAV2,CDC42,IKBKG,NFATC3,PDPK1,PIK3R3,MAPK14,MAPK9,FOS,MAPK10,PAK1,VAV3,SOS1,CD3D,IL4,MAP2K7,NFKBIA,PPP3R1,PIK3CD,PDK1,PIK3R2,PPP3CB,MAPK3,CD40LG,CTLA4,PLCG1,DLG1
59	hsa04530	0.000543604	0.000391129	Tight junction	89	TIAM1,YBX3,MYH10,ACTB,ACTG1,CDK4,CLDN7,MAPK8,MYL12A,TUBA1B,ACTN4,CCND1,CLDN1,RAC1,RAP2C,ITGB1,PPP2R2A,CFTR,F11R,ROCK1,PARD6B,RHOA,ACTN1,ACTR2,ACTR3B,AMOT,AMOTL1,ARPC5L,CLDN2,JUN,PPP2R1A,PPP2R1B,PRKAA1,PRKAB2,TUBA1A,TUBA1C,AMOTL2,CDC42,CGN,CTTN,MYH14,TJAP1,ERBB2,MAPK9,STK11,ARPC5,PRKACA,ARHGEF18,MAPK10,RUNX1,MYL9,WASL,BVES,PARD6G,PRKACB,SRC,LLGL1,MAGI1,MAP2K7,MYH9,NEDD4L,PCNA,ARHGAP17,ARPC3,EZR,NF…
60	hsa04928	0.0005731	0.000419341	Parathyroid hormone synthesis, secretion and action	57	BRAF,MAFB,MMP14,FGFR1,MAPK1,MMP13,MAP2K1,PDE4D,PRKCB,BCL2,CDKN1A,EGFR,HBEGF,SP1,CASR,MMP16,RHOA,AKAP13,CREB3L2,CYP27B1,ITPR1,MMP25,NACA,RAF1,PDE4A,EGR1,GNAS,PRKACA,FOS,LRP6,MEF2C,ARRB1,PLCB1,GNAI3,LRP5,GNA12,ITPR3,PRKACB,RUNX2,GATA3,PRKCA,GNAQ,RXRA,CREB1,VDR,GNA13,GNAI2,ARRB2,MMP17,MAPK3,GNAI1,RXRB,ADCY1,GCM1,ADCY9,MEF2D,CREB3L4
61	hsa04620	0.000607201	0.000451698	Toll-like receptor signaling pathway	56	CCL3,IRAK1,NFKB1,STAT1,IL12B,MAPK1,MAPK8,MAP2K1,RAC1,AKT1,AKT2,MAP3K7,PIK3R1,TLR2,TNF,CD40,IFNB1,MAP2K4,MAP2K6,TIRAP,AKT3,IL6,TLR4,TRAF6,CHUK,JUN,MAP2K3,IKBKG,PIK3R3,MAPK14,MAPK9,TAB2,IRF5,LBP,FOS,MAPK10,TBK1,TICAM1,CXCL8,TLR6,CCL4,IL1B,MAP2K7,NFKBIA,TAB1,PIK3CD,TLR3,IRAK4,CXCL11,IFNAR2,PIK3R2,TLR5,MAPK3,IFNA21,IRF3,RIPK1
62	hsa04657	0.000621301	0.000469765	IL-17 signaling pathway	51	MAPK7,NFKB1,MAPK1,CXCL6,MAPK8,MMP13,MAP3K7,MMP9,PTGS2,TNF,MMP1,IL6,TRAF6,CHUK,GSK3B,HSP90AA1,HSP90B1,IFNG,JUN,SRSF1,TRAF4,CEBPB,FOSL1,IKBKG,MAPK14,MAPK9,TAB2,CASP3,FOS,MAPK10,TBK1,CXCL2,TRAF5,USP25,CXCL8,S100A7A,TNFAIP3,TAB3,CCL2,IL1B,IL4,NFKBIA,S100A8,TRAF3IP2,MAPK3,HSP90AB1,IL17RA,CSF3,FOSB,IL17B,S100A9
63	hsa04216	0.00069169	0.00053142	Ferroptosis	26	TP53,ACSL6,PCBP1,PCBP2,MAP1LC3B,FTH1,FTL,HMOX1,PRNP,SLC11A2,SLC39A14,SLC3A2,STEAP3,TFRC,LPCAT3,ACSL1,ACSL3,SLC7A11,GCLM,ATG5,GCLC,ATG7,ACSL4,SAT1,VDAC2,SAT2
64	hsa04360	0.000761757	0.000594542	Axon guidance	98	PLXNA2,LRIG2,MAPK1,SEMA3E,MYL12A,TRPC4,EFNA5,RAC1,ROBO1,SEMA7A,HRAS,ITGB1,KRAS,LIMK1,PIK3R1,ILK,NRAS,PAK4,PPP3CA,ROBO2,ROCK1,SRGAP1,UNC5D,PARD6B,RHOA,CAMK2G,CFL2,EFNB2,EPHA2,GSK3B,L1CAM,NRP1,PAK2,RAF1,SEMA4C,WNT4,WNT5A,CAMK2D,CDC42,EFNA1,EPHB2,NFATC3,PDPK1,WNT5B,ENAH,SRGAP2,PIK3R3,MET,UNC5C,BMP7,BMPR1B,ABLIM1,CXCL12,PAK1,TRPC3,MYL9,SEMA3A,EPHA1,EPHA5,PARD6G,SHH,GNAI3,PTPN11,SEMA6D,SRC,PPP3R1,PRKC…
65	hsa04210	0.000845166	0.000669949	Apoptosis	76	NFKB1,TP53,ACTB,ACTG1,MAPK1,CAPN1,CASP10,MAPK8,TUBA1B,BCL2L11,MAP2K1,TNFRSF10A,AKT1,AKT2,BBC3,BCL2,HRAS,KRAS,LMNB2,PIK3R1,TNF,XIAP,DFFA,NRAS,AKT3,PMAIP1,BIRC5,CHUK,CTSD,CYCS,DIABLO,ITPR1,JUN,MCL1,RAF1,TUBA1A,TUBA1C,IKBKG,PDPK1,PIK3R3,MAPK9,TNFRSF10D,APAF1,CASP3,FOS,MAPK10,TNFSF10,ATM,PARP1,FAS,LMNB1,BCL2L1,ITPR3,NFKBIA,PARP2,BAK1,FASLG,PIK3CD,HRK,PDK1,CTSB,PIK3R2,TNFRSF10B,MAPK3,TRAF1,MAP3K5,CFLA…
66	hsa04380	0.000866696	0.000697584	Osteoclast differentiation	69	NFKB1,STAT1,MAPK1,MAPK8,SIRPA,TGFBR1,MAP2K1,RAC1,SOCS1,TGFB2,TGFBR2,AKT1,AKT2,LILRB1,MAP3K7,NFATC1,NFKB2,PIK3R1,TNF,IFNB1,MAP2K6,PPP3CA,AKT3,SQSTM1,TRAF6,CHUK,CYLD,GRB2,IFNG,JUN,OSCAR,SOCS3,CAMK4,CSF1,FOSL1,IKBKG,TGFB1,IL1A,PIK3R3,JUNB,MAPK14,MAPK9,TAB2,CSF1R,FOS,MAPK10,FHL2,JAK1,FOSL2,IL1B,ITGB3,MAP2K7,NFKBIA,PPP3R1,TAB1,LILRA2,PIK3CD,STAT2,PPARG,CREB1,SYK,IFNAR2,PIK3R2,PPP3CB,MAPK3,BTK,FCGR2A,F…
67	hsa04662	0.00133224	0.00108854	B cell receptor signaling pathway	44	NFKB1,MAPK1,MAP2K1,PRKCB,RAC1,AKT1,AKT2,HRAS,KRAS,LILRB1,NFATC1,PIK3R1,NRAS,PPP3CA,AKT3,CARD11,CHUK,GRB2,GSK3B,JUN,RAF1,VAV2,IKBKG,NFATC3,PIK3R3,FOS,LYN,VAV3,SOS1,NFKBIA,PPP3R1,RASGRP3,IFITM1,LILRA2,PIK3CD,INPPL1,SYK,PIK3R2,PPP3CB,MAPK3,BTK,PIK3AP1,INPP5D,RAC3
68	hsa05224	0.00276787	0.00229531	Breast cancer	91	BRAF,E2F3,MYC,NOTCH2,PTEN,TP53,CDK4,FGFR1,HEYL,MAPK1,CDK6,ESR2,FGF2,FGF9,FZD6,IGF1R,CCND1,FRAT2,MAP2K1,AKT1,AKT2,HRAS,JAG1,KRAS,NFKB2,PIK3R1,CDKN1A,EGFR,ESR1,FZD7,NRAS,RPS6KB1,SP1,AKT3,KIT,AXIN2,BRCA1,FZD9,GRB2,GSK3B,JUN,MTOR,RAF1,WNT3A,WNT4,WNT5A,WNT5B,ERBB2,FGF19,PIK3R3,CSNK1A1,E2F2,IGF1,NCOA1,TCF7,WNT1,CTNNB1,DVL2,FOS,LRP6,RB1,E2F1,EGF,FZD5,HES1,LRP5,NOTCH1,SOS1,DVL3,FZD4,BAK1,PIK3CD,APC,WNT9B…
69	hsa04659	0.00324805	0.00273312	Th17 cell differentiation	55	NFKB1,SMAD3,STAT1,HIF1A,STAT5B,IL6R,MAPK1,MAPK8,TGFBR1,TGFBR2,NFATC1,PPP3CA,SMAD2,SMAD4,IL1RAP,IL6,CHUK,HSP90AA1,IFNG,IRF4,JAK2,JUN,MTOR,IKBKG,NFATC3,TGFB1,MAPK14,MAPK9,FOS,MAPK10,RUNX1,STAT5A,IL6ST,STAT3,JAK1,CD3D,GATA3,IL1B,IL4,NFKBIA,PPP3R1,HLA-DRA,RARA,RXRA,IL21R,PPP3CB,HLA-DOA,MAPK3,RXRB,AHR,HSP90AB1,PLCG1,RORA,HLA-DQA2,TYK2
70	hsa05166	0.00407346	0.00347734	Human T-cell leukemia virus 1 infection	161	CDC27,E2F3,MYC,NFKB1,PTEN,SMAD3,TP53,ELK1,STAT5B,CDK4,MAPK1,MAP3K3,MAPK8,EP300,FZD6,PDGFRA,TGFBR1,B2M,CCND1,ELK4,MAP2K1,RRAS2,TGFB2,TGFBR2,AKT1,AKT2,HRAS,KRAS,NFATC1,NFKB2,NFYB,PDGFB,PIK3R1,TERT,TNF,XIAP,CD40,CDKN1A,ETS1,FZD7,MAP2K4,NRAS,PPP3CA,SMAD2,SMAD4,AKT3,IL6,ANAPC13,ANAPC16,CALR,CANX,CCND2,CCND3,CCNE1,CCNE2,CDC20,CDC23,CDKN2A,CHEK1,CHUK,CREB3L2,FZD9,GSK3B,JUN,MYB,NRP1,POLB,RAN,SLC25A6,TBP,…
71	hsa05217	0.00513429	0.00444555	Basal cell carcinoma	34	TP53,BMP2,FZD6,CDKN1A,FZD7,AXIN2,FZD9,GSK3B,WNT3A,WNT4,WNT5A,HHIP,WNT5B,TCF7,WNT1,CTNNB1,DVL2,GLI2,SHH,FZD5,DVL3,FZD4,BAK1,APC,WNT9B,AXIN1,DVL1,GLI3,SUFU,WNT10A,WNT16,DDB2,GADD45A,WNT2B
72	hsa01523	0.00590293	0.00518306	Antifolate resistance	19	NFKB1,FPGS,TNF,ABCC1,IL6,ABCC4,CHUK,MTHFR,SLC19A1,ABCC5,ALOX12,IKBKG,DHFR,IL1B,SHMT1,SHMT2,DHFR2,GART,GGH
73	hsa04666	0.00594368	0.00529133	Fc gamma R-mediated phagocytosis	53	GSN,CRK,MAPK1,WASF2,MARCKSL1,MAP2K1,PRKCB,RAC1,AKT1,AKT2,LIMK1,PIK3R1,ARF6,RPS6KB1,AKT3,PLA2G4A,ACTR2,ACTR3B,ARPC5L,CFL2,CRKL,PLPP3,PRKCD,RAF1,VAV2,CDC42,PIK3R3,ARPC5,LYN,PAK1,WASL,VAV3,MARCKS,SRC,PRKCA,ARPC3,PIK3CD,PIP5K1C,INPPL1,SYK,PIK3R2,MAPK3,PLA2G4E,CFL1,PIP5K1A,ARPC2,DNM2,PLA2G4F,PLCG1,FCGR2A,INPP5D,PLA2G4B,RPS6KB2
74	hsa05216	0.00649588	0.00586214	Thyroid cancer	25	BRAF,MYC,TP53,MAPK1,CCND1,MAP2K1,HRAS,KRAS,CDKN1A,NRAS,TPM3,CCDC6,PAX8,TCF7,CTNNB1,CDH1,BAK1,PPARG,RXRA,RET,MAPK3,RXRB,TFG,DDB2,GADD45A
75	hsa04714	0.00735117	0.00672363	Thermogenesis	109	UQCR11,ACSL6,ACTB,ACTG1,FGFR1,CYTB,NDUFA2,COX2,COX6B1,HRAS,KRAS,NPR1,SMARCD2,NDUFA4,NDUFS2,NRAS,RPS6KA3,RPS6KB1,COX1,COA6,COA7,CPT1A,CREB3L2,GRB2,MAP2K3,MTOR,NDUFA9,NDUFAF4,PRKAA1,PRKAB2,RPS6,SLC25A29,SMARCA4,AKT1S1,ARID1A,DPF1,ACSL1,COX10,GNAS,MAPK14,SMARCA2,PRKACA,ACSL3,NDUFB5,NDUFS1,PRDM16,UQCR10,SMARCD1,KDM3B,NDUFV3,PPARGC1A,SDHD,TSC1,UQCRFS1,KDM1A,PRKACB,SOS1,UQCRC2,ACTL6A,COX20,NDUFA7,ZNF51…
76	hsa04064	0.0107772	0.00998859	NF-kappa B signaling pathway	59	IRAK1,NFKB1,EDARADD,ERC1,PIAS4,TNFSF14,PRKCB,BCL2,MAP3K7,NFKB2,PTGS2,TNF,XIAP,CD40,TIRAP,CARD11,TLR4,TRAF6,CARD10,CHUK,CYLD,EDAR,IKBKG,CSNK2A1,TRIM25,TAB2,LBP,CXCL12,ICAM1,LYN,TICAM1,ATM,CXCL2,PARP1,EDA2R,TRAF5,CXCL8,TNFAIP3,VCAM1,BCL2L1,PLAU,TAB3,CCL4,IL1B,NFKBIA,TAB1,TNFRSF13C,IRAK4,SYK,TRAF1,CD40LG,BTK,CFLAR,UBE2I,PLCG1,CSNK2B,GADD45A,PIDD1,RIPK1
77	hsa05144	0.0112633	0.0105765	Malaria	27	THBS2,TGFB2,SDC1,TLR2,TNF,CD40,IL6,TLR4,HGF,IFNG,TGFB1,MET,ICAM1,SELE,CXCL8,VCAM1,CCL2,IL18,IL1B,THBS1,CD40LG,HBB,CD36,CSF3,HBA1,KLRB1,THBS4
78	hsa04930	0.0129609	0.0123287	Type II diabetes mellitus	25	CACNA1E,MAPK1,MAPK8,SOCS1,HK2,PIK3R1,TNF,IRS1,IRS2,IRS4,MTOR,PRKCD,SOCS2,SOCS3,PKM,PIK3R3,MAPK9,MAPK10,SLC2A4,HK1,PIK3CD,PIK3R2,MAPK3,KCNJ11,CACNA1A
79	hsa04750	0.0176309	0.0169859	Inflammatory mediator regulation of TRP channels	47	MAPK8,CALM1,PRKCB,CALM3,PIK3R1,MAP2K6,IL1RAP,PLA2G4A,CAMK2G,ITPR1,MAP2K3,PRKCD,ALOX12,CAMK2D,PPP1CC,PIK3R3,GNAS,IGF1,MAPK14,MAPK9,HTR2C,PRKACA,MAPK10,TRPV2,CALML4,F2RL1,PLCB1,ITPR3,PPP1CB,PRKACB,SRC,IL1B,PRKCA,PRKCH,GNAQ,PIK3CD,PIK3R2,PLA2G4E,ADCY1,CAMK2A,CALM2,ADCY9,PPP1CA,PLA2G4F,PLCG1,PTGER4,PLA2G4B
80	hsa04622	0.0182401	0.0177952	RIG-I-like receptor signaling pathway	35	NFKB1,IL12B,MAVS,CASP10,MAPK8,PIN1,MAP3K7,RNF125,TNF,IFNB1,TRAF6,CHUK,CYLD,DDX3X,IKBKG,TRIM25,MAPK14,MAPK9,MAPK10,TBK1,CXCL8,ATG12,NFKBIA,TANK,ATG5,IFNE,SIKE1,MAP3K1,IFIH1,IFNA21,IFNK,IRF3,NLRX1,RIPK1,TKFC
81	hsa05142	0.0206963	0.0204439	Chagas disease	62	CCL3,IRAK1,NFKB1,SMAD3,IL12B,C3,MAPK1,MAPK8,TGFBR1,TGFB2,TGFBR2,AKT1,AKT2,PIK3R1,PPP2R2A,SERPINE1,TLR2,TNF,IFNB1,MAP2K4,SMAD2,AKT3,IL6,TLR4,TRAF6,CALR,CHUK,GNAL,IFNG,JUN,PPP2R1A,PPP2R1B,IKBKG,TGFB1,PIK3R3,GNAS,MAPK14,MAPK9,FOS,MAPK10,TICAM1,PLCB1,CXCL8,FAS,GNAI3,TLR6,CCL2,CD3D,IL1B,NFKBIA,FASLG,GNAQ,PIK3CD,IRAK4,GNAI2,PIK3R2,MAPK3,GNAI1,ADCY1,PPP2CB,CFLAR,PPP2R2D
82	hsa04062	0.0357303	0.0357303	Chemokine signaling pathway	98	BRAF,CCL3,NFKB1,STAT1,TIAM1,CRK,STAT5B,CCR6,GNB4,MAPK1,CXCL6,FOXO3,MAP2K1,PRKCB,RAC1,AKT1,AKT2,HRAS,KRAS,PIK3R1,NRAS,PXN,ROCK1,AKT3,RHOA,CHUK,CRKL,GNB1,GNB2,GNG12,GRB2,GSK3B,JAK2,PRKCD,RAF1,VAV2,CDC42,IKBKG,PIK3R3,CXCR2,PRKACA,CXCL12,LYN,PAK1,CXCL2,STAT3,WASL,ARRB1,PLCB1,CCL8,CXCL8,GNAI3,GRK2,VAV3,PRKACB,PTK2B,SOS1,SRC,BCAR1,CCL16,CCL2,CCL4,GRK4,NFKBIA,CCL26,GNAQ,PIK3CD,STAT2,ELMO1,GNB5,PIK3CG,PR…
